# Supplementary material for: Hiding in Plain Sight: A Case for Cryptic Metapopulations in Brook Trout (Salvelinus fontinalis)
Source: PLoS One. 2016 Jan 5;11(1):e0146295. doi: 10.1371/journal.pone.0146295 (PMC4701135; doi:10.1371/journal.pone.0146295)
Supplement: S1 Dataset — (CSV) [file pone.0146295.s001.csv]

PIT_TAG	SAMPLE	DATE	SECTION	SITE	LENGTH
459466	SUMMER2010	6/2/2010	1	BIGR02	206
904864	SUMMER2010	6/2/2010	1	BIGR02	151
983211	SUMMER2011	7/11/2011	1	BIGR02	76
448362	SUMMER2011	7/11/2011	1	BIGR02	73
448362	FALL2011	9/20/2011	1	BIGR02	82
456190	SUMMER2011	7/11/2011	1	BIGR02	117
456190	FALL2011	9/20/2011	1	BIGR02	122
980315	FALL2011	9/20/2011	1	BIGR02	126
576318	SUMMER2012	6/21/2012	1	BIGR02	181
573910	SUMMER2012	6/21/2012	1	BIGR02	75
983632	SUMMER2012	6/21/2012	1	BIGR02	75
907154	SUMMER2011	7/11/2011	1	BIGR03	198
462294	SUMMER2010	6/2/2010	1	BIGR03	179
928273	SUMMER2010	6/2/2010	1	BIGR03	181
927847	SUMMER2010	6/2/2010	1	BIGR03	161
927847	SUMMER2011	7/11/2011	1	BIGR03	241
927847	SUMMER2013	6/17/2013	1	BIGR03	314
904278	SUMMER2010	6/2/2010	1	BIGR03	126
904278	SUMMER2011	7/11/2011	1	BIGR03	178
906593	SUMMER2010	6/2/2010	1	BIGR03	223
908427	SUMMER2010	6/2/2010	1	BIGR03	214
935543	SUMMER2010	6/2/2010	1	BIGR03	272
903161	SUMMER2010	6/2/2010	1	BIGR03	238
496927	SUMMER2010	6/2/2010	1	BIGR03	173
908442	SUMMER2010	6/2/2010	1	BIGR03	162
908442	SUMMER2011	7/11/2011	1	BIGR03	227
908442	FALL2011	9/20/2011	1	BIGR03	226
497846	SUMMER2010	6/2/2010	1	BIGR03	150
926429	SUMMER2010	6/2/2010	1	BIGR03	194
926429	SUMMER2011	7/11/2011	1	BIGR03	245
939326	SUMMER2010	6/2/2010	1	BIGR03	246
908481	SUMMER2010	6/2/2010	1	BIGR03	227
502425	SUMMER2010	6/2/2010	1	BIGR03	185
931410	SUMMER2010	6/2/2010	1	BIGR03	219
906765	SUMMER2010	6/2/2010	1	BIGR03	272
496753	SUMMER2010	6/2/2010	1	BIGR03	150
903527	SUMMER2010	6/2/2010	1	BIGR03	301
906258	SUMMER2010	6/2/2010	1	BIGR03	287
500125	SUMMER2010	6/2/2010	1	BIGR03	130
907845	SUMMER2010	6/2/2010	1	BIGR03	155
904215	SUMMER2010	6/2/2010	1	BIGR03	192
904215	SUMMER2011	7/11/2011	1	BIGR03	259
904215	FALL2011	9/20/2011	1	BIGR03	259
973630	SUMMER2011	7/11/2011	1	BIGR03	186
973630	FALL2011	9/20/2011	1	BIGR03	178
534072	SUMMER2011	7/11/2011	1	BIGR03	128
534072	SUMMER2012	6/19/2012	1	BIGR03	195
983371	SUMMER2011	7/11/2011	1	BIGR03	225
983371	FALL2011	9/20/2011	1	BIGR03	221
983371	FALL2012	9/24/2012	1	BIGR03	259
983371	SUMMER2013	6/17/2013	1	BIGR03	265
456191	SUMMER2011	7/11/2011	1	BIGR03	161
456191	FALL2011	9/20/2011	1	BIGR03	162
982100	SUMMER2011	7/11/2011	1	BIGR03	80
982651	SUMMER2011	7/11/2011	1	BIGR03	195
982651	FALL2011	9/20/2011	1	BIGR03	195
985114	SUMMER2011	7/11/2011	1	BIGR03	225
985114	FALL2011	9/20/2011	1	BIGR03	228
985114	SUMMER2013	6/17/2013	1	BIGR03	293
985114	FALL2013	9/11/2013	1	BIGR03	290
980070	SUMMER2011	7/11/2011	1	BIGR03	144
977396	SUMMER2011	7/11/2011	1	BIGR03	180
977396	FALL2011	9/20/2011	1	BIGR03	180
981673	SUMMER2011	7/11/2011	1	BIGR03	221
981673	SUMMER2012	6/19/2012	1	BIGR03	256
981673	FALL2012	9/24/2012	1	BIGR03	252
455900	SUMMER2011	7/11/2011	1	BIGR03	163
455900	FALL2011	9/20/2011	1	BIGR03	166
979364	SUMMER2011	7/11/2011	1	BIGR03	139
979364	FALL2011	9/20/2011	1	BIGR03	137
979364	SUMMER2012	6/19/2012	1	BIGR03	211
979364	FALL2012	9/24/2012	1	BIGR03	220
460480	SUMMER2011	7/11/2011	1	BIGR03	136
460480	FALL2011	9/20/2011	1	BIGR03	140
977406	SUMMER2011	7/11/2011	1	BIGR03	132
461154	SUMMER2011	7/11/2011	1	BIGR03	155
494963	SUMMER2011	7/11/2011	1	BIGR03	155
980355	SUMMER2011	7/11/2011	1	BIGR03	158
980355	FALL2011	9/20/2011	1	BIGR03	154
574136	SUMMER2011	7/11/2011	1	BIGR03	128
986103	SUMMER2011	7/11/2011	1	BIGR03	145
986103	FALL2011	9/20/2011	1	BIGR03	143
986103	SUMMER2012	6/19/2012	1	BIGR03	232
986103	FALL2012	9/24/2012	1	BIGR03	246
977807	SUMMER2011	7/11/2011	1	BIGR03	247
977807	FALL2011	9/20/2011	1	BIGR03	247
977807	SUMMER2012	6/19/2012	1	BIGR03	280
977807	FALL2012	9/24/2012	1	BIGR03	285
977807	SUMMER2013	6/17/2013	1	BIGR03	298
981921	SUMMER2011	7/11/2011	1	BIGR03	162
536469	SUMMER2011	7/11/2011	1	BIGR03	163
455092	SUMMER2013	6/17/2013	1	BIGR03	239
981655	FALL2011	9/20/2011	1	BIGR03	113
981655	SUMMER2012	6/19/2012	1	BIGR03	201
456126	SUMMER2012	6/21/2012	1	BIGR03	170
456126	FALL2012	9/24/2012	1	BIGR03	179
981016	SUMMER2012	6/21/2012	1	BIGR03	162
985951	SUMMER2012	6/21/2012	1	BIGR03	174
985951	SUMMER2013	6/17/2013	1	BIGR03	222
985951	FALL2013	9/11/2013	1	BIGR03	224
982433	SUMMER2012	6/21/2012	1	BIGR03	155
982433	FALL2013	9/11/2013	1	BIGR03	209
984581	SUMMER2012	6/21/2012	1	BIGR03	149
420690	SUMMER2012	6/21/2012	1	BIGR03	149
576273	SUMMER2012	6/21/2012	1	BIGR03	186
986460	SUMMER2012	6/21/2012	1	BIGR03	80
986460	FALL2012	9/24/2012	1	BIGR03	98
980403	SUMMER2012	6/21/2012	1	BIGR03	92
980403	FALL2012	9/24/2012	1	BIGR03	109
979338	SUMMER2012	6/21/2012	1	BIGR03	72
981686	SUMMER2012	6/21/2012	1	BIGR03	192
983522	SUMMER2012	6/21/2012	1	BIGR03	171
986013	SUMMER2013	6/17/2013	1	BIGR03	178
986013	FALL2013	9/11/2013	1	BIGR03	197
935303	SUMMER2010	6/2/2010	1	BIGR04	188
908935	SUMMER2010	6/2/2010	1	BIGR04	246
903708	SUMMER2010	6/2/2010	1	BIGR04	143
922414	SUMMER2010	6/2/2010	1	BIGR04	237
981921	FALL2011	9/20/2011	1	BIGR04	161
455092	SUMMER2011	7/11/2011	1	BIGR04	83
983591	SUMMER2011	7/11/2011	1	BIGR04	110
980315	SUMMER2011	7/11/2011	1	BIGR04	125
981655	SUMMER2011	7/11/2011	1	BIGR04	116
449138	SUMMER2011	7/11/2011	1	BIGR04	129
986022	SUMMER2012	6/21/2012	1	BIGR04	76
986504	SUMMER2012	6/21/2012	1	BIGR04	80
453544	SUMMER2010	6/2/2010	1	BIGR05	116
904752	SUMMER2010	6/2/2010	1	BIGR05	121
497233	SUMMER2010	6/2/2010	1	BIGR05	137
904998	SUMMER2010	6/2/2010	1	BIGR05	117
461212	SUMMER2010	6/2/2010	1	BIGR05	189
925603	SUMMER2010	6/2/2010	1	BIGR05	185
925603	SUMMER2011	7/11/2011	1	BIGR05	211
416313	SUMMER2010	6/2/2010	1	BIGR05	191
934012	SUMMER2010	6/2/2010	1	BIGR05	185
942002	SUMMER2010	6/2/2010	1	BIGR05	219
935000	SUMMER2010	6/2/2010	1	BIGR05	230
943176	SUMMER2010	6/2/2010	1	BIGR05	214
907646	SUMMER2010	6/2/2010	1	BIGR05	148
933425	SUMMER2010	6/2/2010	1	BIGR05	159
417498	SUMMER2010	6/2/2010	1	BIGR05	175
925086	SUMMER2010	6/2/2010	1	BIGR05	163
502391	SUMMER2010	6/2/2010	1	BIGR05	182
463595	SUMMER2010	6/2/2010	1	BIGR05	143
908640	SUMMER2010	6/2/2010	1	BIGR05	132
942730	SUMMER2010	6/2/2010	1	BIGR05	124
942730	SUMMER2011	7/11/2011	1	BIGR05	161
942730	FALL2011	9/20/2011	1	BIGR05	158
925958	SUMMER2010	6/2/2010	1	BIGR05	133
939802	SUMMER2010	6/2/2010	1	BIGR05	120
499346	SUMMER2010	6/2/2010	1	BIGR05	122
498586	SUMMER2011	7/11/2011	1	BIGR05	162
981673	FALL2011	9/20/2011	1	BIGR05	217
986103	SUMMER2013	6/17/2013	1	BIGR05	268
455092	SUMMER2012	6/19/2012	1	BIGR05	192
455092	FALL2012	9/24/2012	1	BIGR05	207
983591	FALL2012	9/24/2012	1	BIGR05	196
981156	SUMMER2011	7/11/2011	1	BIGR05	181
981156	FALL2011	9/20/2011	1	BIGR05	182
977872	SUMMER2011	7/11/2011	1	BIGR05	119
974534	SUMMER2011	7/11/2011	1	BIGR05	131
974534	SUMMER2012	6/19/2012	1	BIGR05	216
986301	SUMMER2011	7/11/2011	1	BIGR05	128
452413	SUMMER2011	7/11/2011	1	BIGR05	115
459894	SUMMER2011	7/11/2011	1	BIGR05	160
973734	SUMMER2011	7/11/2011	1	BIGR05	107
973734	FALL2012	9/24/2012	1	BIGR05	196
973734	FALL2013	9/11/2013	1	BIGR05	215
915298	SUMMER2011	7/11/2011	1	BIGR05	190
915298	FALL2011	9/20/2011	1	BIGR05	188
984107	SUMMER2011	7/11/2011	1	BIGR05	128
984107	FALL2011	9/20/2011	1	BIGR05	125
984107	SUMMER2012	6/19/2012	1	BIGR05	202
981423	SUMMER2011	7/11/2011	1	BIGR05	245
976907	SUMMER2012	6/21/2012	1	BIGR05	70
491712	SUMMER2012	6/21/2012	1	BIGR05	81
453299	SUMMER2012	6/21/2012	1	BIGR05	82
453299	FALL2012	9/24/2012	1	BIGR05	108
457343	SUMMER2012	6/19/2012	1	BIGR05	75
984100	SUMMER2012	6/19/2012	1	BIGR05	78
983115	SUMMER2012	6/19/2012	1	BIGR05	86
968144	SUMMER2012	6/19/2012	1	BIGR05	70
459139	SUMMER2012	6/19/2012	1	BIGR05	76
986013	SUMMER2012	6/19/2012	1	BIGR05	77
986013	FALL2012	9/24/2012	1	BIGR05	102
986229	SUMMER2012	6/19/2012	1	BIGR05	211
983562	SUMMER2012	6/19/2012	1	BIGR05	225
983562	FALL2012	9/24/2012	1	BIGR05	232
983562	SUMMER2013	6/17/2013	1	BIGR05	252
908281	SUMMER2010	6/2/2010	1	BIGR06	205
416117	SUMMER2010	6/2/2010	1	BIGR06	140
466841	SUMMER2010	6/2/2010	1	BIGR06	129
983591	SUMMER2012	6/19/2012	1	BIGR06	186
983591	SUMMER2013	6/17/2013	1	BIGR06	221
981423	FALL2011	9/20/2011	1	BIGR06	242
983804	SUMMER2011	7/11/2011	1	BIGR06	137
914963	SUMMER2011	7/11/2011	1	BIGR06	120
494109	SUMMER2011	7/11/2011	1	BIGR06	119
981690	FALL2011	9/20/2011	1	BIGR06	134
976907	FALL2012	9/24/2012	1	BIGR06	84
985515	SUMMER2012	6/19/2012	1	BIGR06	74
907466	SUMMER2010	6/2/2010	1	BIGR07	182
499756	SUMMER2010	6/2/2010	1	BIGR07	153
905594	SUMMER2010	6/2/2010	1	BIGR07	215
570900	SUMMER2010	6/2/2010	1	BIGR07	226
920007	SUMMER2010	6/2/2010	1	BIGR07	171
929489	SUMMER2010	6/2/2010	1	BIGR07	137
908595	SUMMER2010	6/2/2010	1	BIGR07	148
903939	SUMMER2010	6/2/2010	1	BIGR07	137
933473	SUMMER2010	6/2/2010	1	BIGR07	119
927244	SUMMER2010	6/2/2010	1	BIGR07	122
501222	SUMMER2010	6/2/2010	1	BIGR07	124
501222	SUMMER2011	7/11/2011	1	BIGR07	153
501222	FALL2011	9/20/2011	1	BIGR07	150
908115	SUMMER2010	6/2/2010	1	BIGR07	104
462367	SUMMER2010	6/2/2010	1	BIGR07	110
927656	SUMMER2010	6/2/2010	1	BIGR07	126
449958	SUMMER2011	7/11/2011	1	BIGR07	151
458216	SUMMER2011	7/11/2011	1	BIGR07	140
981867	SUMMER2011	7/11/2011	1	BIGR07	159
448081	SUMMER2011	7/11/2011	1	BIGR07	113
977474	SUMMER2011	7/11/2011	1	BIGR07	137
981865	SUMMER2011	7/11/2011	1	BIGR07	126
981865	FALL2011	9/20/2011	1	BIGR07	137
981865	SUMMER2012	6/19/2012	1	BIGR07	201
985112	SUMMER2011	7/11/2011	1	BIGR07	107
460238	SUMMER2011	7/11/2011	1	BIGR07	170
984379	SUMMER2011	7/11/2011	1	BIGR07	118
983705	SUMMER2011	7/11/2011	1	BIGR07	130
985338	SUMMER2011	7/11/2011	1	BIGR07	77
985338	FALL2011	9/20/2011	1	BIGR07	82
981690	SUMMER2011	7/11/2011	1	BIGR07	135
913672	SUMMER2011	7/11/2011	1	BIGR07	123
457343	SUMMER2013	6/17/2013	1	BIGR07	140
980422	SUMMER2012	6/19/2012	1	BIGR07	87
982727	SUMMER2012	6/19/2012	1	BIGR07	198
452907	SUMMER2012	6/19/2012	1	BIGR07	186
981251	SUMMER2012	6/19/2012	1	BIGR07	80
576039	SUMMER2012	6/19/2012	1	BIGR07	82
926429	FALL2011	9/20/2011	1	BIGR08	240
907466	SUMMER2011	7/11/2011	1	BIGR08	217
924716	SUMMER2010	6/2/2010	1	BIGR08	179
935980	SUMMER2010	6/2/2010	1	BIGR08	182
927610	SUMMER2010	6/2/2010	1	BIGR08	132
928205	SUMMER2010	6/2/2010	1	BIGR08	119
941930	SUMMER2010	6/2/2010	1	BIGR08	190
935988	SUMMER2010	6/2/2010	1	BIGR08	222
933086	SUMMER2010	6/2/2010	1	BIGR08	254
933086	SUMMER2011	7/11/2011	1	BIGR08	260
933086	FALL2011	9/20/2011	1	BIGR08	262
926485	SUMMER2010	6/2/2010	1	BIGR08	236
943868	SUMMER2010	6/2/2010	1	BIGR08	219
938732	SUMMER2010	6/2/2010	1	BIGR08	201
905234	SUMMER2010	6/2/2010	1	BIGR08	197
462578	SUMMER2010	6/2/2010	1	BIGR08	142
908435	SUMMER2010	6/2/2010	1	BIGR08	116
905133	SUMMER2010	6/2/2010	1	BIGR08	123
908022	SUMMER2011	7/11/2011	1	BIGR08	190
981156	SUMMER2013	6/17/2013	1	BIGR08	268
981156	FALL2013	9/11/2013	1	BIGR08	267
973734	FALL2011	9/20/2011	1	BIGR08	107
984107	SUMMER2013	6/17/2013	1	BIGR08	261
448081	FALL2011	9/20/2011	1	BIGR08	125
981460	SUMMER2011	7/11/2011	1	BIGR08	115
980978	SUMMER2011	7/11/2011	1	BIGR08	180
915405	SUMMER2011	7/11/2011	1	BIGR08	191
915405	SUMMER2012	6/19/2012	1	BIGR08	257
915405	FALL2012	9/24/2012	1	BIGR08	261
915405	FALL2013	9/11/2013	1	BIGR08	266
986129	SUMMER2011	7/11/2011	1	BIGR08	127
980578	SUMMER2011	7/11/2011	1	BIGR08	157
980578	FALL2011	9/20/2011	1	BIGR08	155
421560	SUMMER2011	7/11/2011	1	BIGR08	174
986486	SUMMER2011	7/11/2011	1	BIGR08	145
980827	SUMMER2011	7/11/2011	1	BIGR08	130
983520	SUMMER2011	7/11/2011	1	BIGR08	105
985054	SUMMER2011	7/11/2011	1	BIGR08	120
985054	FALL2012	9/24/2012	1	BIGR08	235
985916	SUMMER2011	7/11/2011	1	BIGR08	222
982173	SUMMER2011	7/11/2011	1	BIGR08	135
981910	SUMMER2011	7/11/2011	1	BIGR08	167
981910	FALL2011	9/20/2011	1	BIGR08	166
532090	SUMMER2011	7/11/2011	1	BIGR08	123
984312	SUMMER2013	6/17/2013	1	BIGR08	258
422947	FALL2013	9/11/2013	1	BIGR08	198
980344	SUMMER2012	6/19/2012	1	BIGR08	71
977880	SUMMER2012	6/19/2012	1	BIGR08	175
977880	SUMMER2013	6/17/2013	1	BIGR08	206
980032	SUMMER2012	6/19/2012	1	BIGR08	73
454281	SUMMER2012	6/19/2012	1	BIGR08	87
927244	SUMMER2012	6/19/2012	1	BIGR09	189
927244	SUMMER2013	6/17/2013	1	BIGR09	206
577790	SUMMER2010	6/2/2010	1	BIGR09	232
577790	FALL2011	9/20/2011	1	BIGR09	266
926481	SUMMER2010	6/2/2010	1	BIGR09	211
497191	SUMMER2010	6/2/2010	1	BIGR09	229
930012	SUMMER2010	6/2/2010	1	BIGR09	206
908752	SUMMER2010	6/2/2010	1	BIGR09	182
927836	SUMMER2010	6/2/2010	1	BIGR09	189
905524	SUMMER2010	6/2/2010	1	BIGR09	185
944221	SUMMER2010	6/2/2010	1	BIGR09	189
944221	SUMMER2011	7/11/2011	1	BIGR09	233
944221	FALL2011	9/20/2011	1	BIGR09	231
905727	SUMMER2010	6/2/2010	1	BIGR09	158
502469	SUMMER2010	6/2/2010	1	BIGR09	117
939982	SUMMER2010	6/2/2010	1	BIGR09	127
941303	SUMMER2010	6/2/2010	1	BIGR09	140
933427	SUMMER2010	6/2/2010	1	BIGR09	115
927759	SUMMER2010	6/2/2010	1	BIGR09	111
908853	SUMMER2010	6/2/2010	1	BIGR09	113
941349	SUMMER2010	6/2/2010	1	BIGR09	118
417007	SUMMER2011	7/11/2011	1	BIGR09	176
417007	FALL2011	9/20/2011	1	BIGR09	174
935031	SUMMER2011	7/11/2011	1	BIGR09	190
986301	FALL2011	9/20/2011	1	BIGR09	126
980578	FALL2012	9/24/2012	1	BIGR09	216
492563	SUMMER2011	7/11/2011	1	BIGR09	79
492563	FALL2011	9/20/2011	1	BIGR09	94
492563	SUMMER2012	6/19/2012	1	BIGR09	192
982136	SUMMER2011	7/11/2011	1	BIGR09	138
982136	FALL2011	9/20/2011	1	BIGR09	144
534587	SUMMER2011	7/11/2011	1	BIGR09	118
534587	FALL2011	9/20/2011	1	BIGR09	115
534587	SUMMER2012	6/19/2012	1	BIGR09	192
985115	SUMMER2011	7/11/2011	1	BIGR09	140
975506	SUMMER2011	7/11/2011	1	BIGR09	134
984312	SUMMER2011	7/11/2011	1	BIGR09	78
984312	FALL2011	9/20/2011	1	BIGR09	92
450460	SUMMER2011	7/11/2011	1	BIGR09	70
490353	SUMMER2011	7/11/2011	1	BIGR09	129
907712	SUMMER2011	7/11/2011	1	BIGR09	134
455741	SUMMER2012	6/19/2012	1	BIGR09	78
982432	SUMMER2012	6/19/2012	1	BIGR09	92
985511	SUMMER2012	6/19/2012	1	BIGR09	82
975672	SUMMER2012	6/19/2012	1	BIGR09	72
425988	SUMMER2012	6/19/2012	1	BIGR09	73
492687	SUMMER2012	6/19/2012	1	BIGR09	142
492687	FALL2012	9/24/2012	1	BIGR09	145
492687	SUMMER2013	6/17/2013	1	BIGR09	181
984593	SUMMER2012	6/19/2012	1	BIGR09	151
567840	SUMMER2010	6/2/2010	1	BIGR10	135
934750	SUMMER2010	6/2/2010	1	BIGR10	105
499962	SUMMER2010	6/2/2010	1	BIGR10	111
925060	SUMMER2010	6/2/2010	1	BIGR10	209
462277	SUMMER2010	6/2/2010	1	BIGR10	214
497175	SUMMER2010	6/2/2010	1	BIGR10	131
498582	SUMMER2010	6/2/2010	1	BIGR10	124
920785	SUMMER2010	6/2/2010	1	BIGR10	130
943220	SUMMER2010	6/2/2010	1	BIGR10	199
465574	SUMMER2010	6/2/2010	1	BIGR10	176
910174	SUMMER2010	6/2/2010	1	BIGR10	127
927838	SUMMER2010	6/2/2010	1	BIGR10	148
905503	SUMMER2010	6/2/2010	1	BIGR10	132
938548	SUMMER2010	6/2/2010	1	BIGR10	169
932739	SUMMER2010	6/2/2010	1	BIGR10	114
908521	SUMMER2010	6/2/2010	1	BIGR10	112
934581	SUMMER2010	6/2/2010	1	BIGR10	116
904735	SUMMER2010	6/2/2010	1	BIGR10	135
566776	SUMMER2010	6/2/2010	1	BIGR10	140
905914	SUMMER2010	6/2/2010	1	BIGR10	143
907643	SUMMER2010	6/2/2010	1	BIGR10	133
462401	SUMMER2010	6/2/2010	1	BIGR10	103
908022	SUMMER2010	6/2/2010	1	BIGR10	165
417007	SUMMER2010	6/2/2010	1	BIGR10	161
906045	SUMMER2010	6/2/2010	1	BIGR10	178
935991	SUMMER2010	6/2/2010	1	BIGR10	166
904368	SUMMER2010	6/2/2010	1	BIGR10	140
932938	SUMMER2010	6/2/2010	1	BIGR10	147
926848	SUMMER2010	6/2/2010	1	BIGR10	107
935039	SUMMER2010	6/2/2010	1	BIGR10	106
920358	SUMMER2010	6/2/2010	1	BIGR10	109
925584	SUMMER2010	6/2/2010	1	BIGR10	136
933267	SUMMER2010	6/2/2010	1	BIGR10	175
907040	SUMMER2010	6/2/2010	1	BIGR10	123
933286	SUMMER2010	6/2/2010	1	BIGR10	109
925366	SUMMER2010	6/2/2010	1	BIGR10	189
909121	SUMMER2010	6/2/2010	1	BIGR10	167
466111	SUMMER2010	6/2/2010	1	BIGR10	129
909261	SUMMER2010	6/2/2010	1	BIGR10	122
903919	SUMMER2010	6/2/2010	1	BIGR10	122
456457	SUMMER2010	6/2/2010	1	BIGR10	134
909105	SUMMER2010	6/2/2010	1	BIGR10	131
932017	SUMMER2010	6/2/2010	1	BIGR11	123
943989	SUMMER2010	6/2/2010	1	BIGR11	121
927313	SUMMER2010	6/2/2010	1	BIGR11	260
981655	SUMMER2013	6/17/2013	1	BIGR11	238
422947	SUMMER2013	6/17/2013	1	BIGR11	201
985550	SUMMER2013	6/17/2013	1	BIGR11	245
908435	SUMMER2011	7/11/2011	1	BIGR12	166
943989	FALL2011	9/20/2011	1	BIGR12	166
943989	FALL2012	9/24/2012	1	BIGR12	225
943989	SUMMER2013	6/17/2013	1	BIGR12	242
930032	SUMMER2010	6/2/2010	1	BIGR12	195
930032	SUMMER2011	7/11/2011	1	BIGR12	219
930032	FALL2011	9/20/2011	1	BIGR12	217
930032	SUMMER2012	6/19/2012	1	BIGR12	265
926473	SUMMER2010	6/2/2010	1	BIGR12	143
904729	SUMMER2010	6/2/2010	1	BIGR12	221
928194	SUMMER2010	6/2/2010	1	BIGR12	220
928194	SUMMER2011	7/11/2011	1	BIGR12	229
904666	SUMMER2010	6/2/2010	1	BIGR12	216
907526	SUMMER2010	6/2/2010	1	BIGR12	181
907526	FALL2011	9/20/2011	1	BIGR12	195
906179	SUMMER2010	6/2/2010	1	BIGR12	133
906005	SUMMER2010	6/2/2010	1	BIGR12	132
935102	SUMMER2010	6/2/2010	1	BIGR12	153
573420	SUMMER2011	7/11/2011	1	BIGR12	250
573420	FALL2011	9/20/2011	1	BIGR12	245
466336	SUMMER2011	7/11/2011	1	BIGR12	187
466336	FALL2011	9/20/2011	1	BIGR12	184
927337	FALL2011	9/20/2011	1	BIGR12	225
449958	FALL2013	9/11/2013	1	BIGR12	279
983868	SUMMER2011	7/11/2011	1	BIGR12	140
983868	FALL2011	9/20/2011	1	BIGR12	140
453294	SUMMER2011	7/11/2011	1	BIGR12	79
572602	SUMMER2011	7/11/2011	1	BIGR12	108
572602	FALL2011	9/20/2011	1	BIGR12	110
572602	FALL2012	9/24/2012	1	BIGR12	194
572602	SUMMER2013	6/17/2013	1	BIGR12	222
572602	FALL2013	9/11/2013	1	BIGR12	222
974604	SUMMER2011	7/11/2011	1	BIGR12	176
974604	SUMMER2012	6/19/2012	1	BIGR12	234
974604	FALL2012	9/24/2012	1	BIGR12	240
974604	SUMMER2013	6/17/2013	1	BIGR12	257
983579	SUMMER2011	7/11/2011	1	BIGR12	150
914722	SUMMER2011	7/11/2011	1	BIGR12	71
422947	SUMMER2011	7/11/2011	1	BIGR12	123
422947	FALL2011	9/20/2011	1	BIGR12	124
980063	SUMMER2011	7/11/2011	1	BIGR12	80
984858	SUMMER2011	7/11/2011	1	BIGR12	79
981716	SUMMER2011	7/11/2011	1	BIGR12	133
983892	SUMMER2011	7/11/2011	1	BIGR12	206
974940	SUMMER2011	7/11/2011	1	BIGR12	118
982282	SUMMER2011	7/11/2011	1	BIGR12	138
982282	SUMMER2013	6/17/2013	1	BIGR12	236
984033	SUMMER2011	7/11/2011	1	BIGR12	134
490856	FALL2011	9/20/2011	1	BIGR12	219
981930	SUMMER2012	6/19/2012	1	BIGR12	206
982108	SUMMER2012	6/19/2012	1	BIGR12	81
978259	SUMMER2012	6/19/2012	1	BIGR12	185
986223	SUMMER2012	6/19/2012	1	BIGR12	79
980298	SUMMER2012	6/19/2012	1	BIGR12	238
982986	SUMMER2012	6/19/2012	1	BIGR12	196
574377	SUMMER2012	6/19/2012	1	BIGR12	166
574377	FALL2012	9/24/2012	1	BIGR12	168
574377	SUMMER2013	6/17/2013	1	BIGR12	202
574377	FALL2013	9/11/2013	1	BIGR12	205
986191	FALL2013	9/11/2013	1	BIGR12	239
542352	FALL2012	9/24/2012	1	BIGR12	252
542352	SUMMER2013	6/17/2013	1	BIGR12	280
982414	SUMMER2013	6/17/2013	1	BIGR12	244
926050	SUMMER2011	7/11/2011	1	BIGR13	195
926050	FALL2011	9/20/2011	1	BIGR13	197
935775	SUMMER2010	6/2/2010	1	BIGR13	213
905067	SUMMER2010	6/2/2010	1	BIGR13	243
941083	SUMMER2010	6/2/2010	1	BIGR13	210
573420	SUMMER2010	6/2/2010	1	BIGR13	230
939594	SUMMER2010	6/2/2010	1	BIGR13	215
924391	SUMMER2010	6/2/2010	1	BIGR13	243
928742	SUMMER2010	6/2/2010	1	BIGR13	168
903827	SUMMER2010	6/2/2010	1	BIGR13	195
908410	SUMMER2010	6/2/2010	1	BIGR13	165
908865	SUMMER2010	6/2/2010	1	BIGR13	276
933890	SUMMER2010	6/2/2010	1	BIGR13	132
502514	SUMMER2010	6/2/2010	1	BIGR13	122
932154	SUMMER2010	6/2/2010	1	BIGR13	128
927804	SUMMER2010	6/2/2010	1	BIGR13	189
927804	SUMMER2011	7/11/2011	1	BIGR13	218
927804	FALL2011	9/20/2011	1	BIGR13	217
498586	SUMMER2010	6/2/2010	1	BIGR13	121
928693	SUMMER2011	7/11/2011	1	BIGR13	213
928693	FALL2011	9/20/2011	1	BIGR13	212
448081	SUMMER2012	6/19/2012	1	BIGR13	185
983520	FALL2011	9/20/2011	1	BIGR13	107
983867	SUMMER2011	7/11/2011	1	BIGR13	172
983867	FALL2011	9/20/2011	1	BIGR13	177
490856	SUMMER2011	7/11/2011	1	BIGR13	217
984364	SUMMER2011	7/11/2011	1	BIGR13	130
458033	SUMMER2011	7/11/2011	1	BIGR13	137
458033	FALL2011	9/20/2011	1	BIGR13	143
985546	SUMMER2011	7/11/2011	1	BIGR13	201
983849	SUMMER2011	7/11/2011	1	BIGR13	78
458444	SUMMER2011	7/11/2011	1	BIGR13	126
981930	SUMMER2011	7/11/2011	1	BIGR13	133
981930	FALL2011	9/20/2011	1	BIGR13	131
459971	SUMMER2011	7/11/2011	1	BIGR13	77
983632	FALL2012	9/24/2012	1	BIGR13	164
982108	FALL2012	9/24/2012	1	BIGR13	94
982108	SUMMER2013	6/17/2013	1	BIGR13	146
456594	SUMMER2012	6/19/2012	1	BIGR13	73
980180	SUMMER2012	6/19/2012	1	BIGR13	175
980180	FALL2012	9/24/2012	1	BIGR13	180
980180	SUMMER2013	6/17/2013	1	BIGR13	216
980180	FALL2013	9/11/2013	1	BIGR13	218
986191	SUMMER2012	6/19/2012	1	BIGR13	188
986191	FALL2012	9/24/2012	1	BIGR13	203
986191	SUMMER2013	6/17/2013	1	BIGR13	233
981966	FALL2012	9/24/2012	1	BIGR13	98
982481	FALL2012	9/24/2012	1	BIGR13	86
982481	FALL2013	9/11/2013	1	BIGR13	139
500771	SUMMER2010	6/3/2010	1	BIGR14	113
933216	SUMMER2010	6/3/2010	1	BIGR14	137
905079	SUMMER2010	6/3/2010	1	BIGR14	141
499065	SUMMER2010	6/3/2010	1	BIGR14	125
936639	SUMMER2010	6/3/2010	1	BIGR14	199
908324	SUMMER2010	6/3/2010	1	BIGR14	153
464512	SUMMER2010	6/3/2010	1	BIGR14	180
493815	SUMMER2010	6/3/2010	1	BIGR14	130
502533	SUMMER2010	6/3/2010	1	BIGR14	147
907154	SUMMER2010	6/3/2010	1	BIGR14	130
494923	SUMMER2010	6/3/2010	1	BIGR14	105
928742	SUMMER2011	7/11/2011	1	BIGR14	197
928742	FALL2011	9/20/2011	1	BIGR14	195
903827	SUMMER2011	7/11/2011	1	BIGR14	222
497504	SUMMER2010	6/2/2010	1	BIGR14	240
497504	SUMMER2011	7/11/2011	1	BIGR14	257
903573	SUMMER2010	6/2/2010	1	BIGR14	230
920913	SUMMER2010	6/2/2010	1	BIGR14	246
920913	SUMMER2011	7/11/2011	1	BIGR14	245
908353	SUMMER2010	6/2/2010	1	BIGR14	109
926439	SUMMER2010	6/2/2010	1	BIGR14	275
928693	SUMMER2010	6/2/2010	1	BIGR14	182
466336	SUMMER2010	6/2/2010	1	BIGR14	158
936649	SUMMER2010	6/2/2010	1	BIGR14	171
936649	SUMMER2011	7/11/2011	1	BIGR14	210
935031	SUMMER2010	6/2/2010	1	BIGR14	142
934887	SUMMER2010	6/2/2010	1	BIGR14	137
905693	SUMMER2010	6/2/2010	1	BIGR14	122
927357	SUMMER2010	6/2/2010	1	BIGR14	151
496561	SUMMER2010	6/2/2010	1	BIGR14	117
907530	SUMMER2010	6/2/2010	1	BIGR14	152
904089	SUMMER2010	6/2/2010	1	BIGR14	114
903839	SUMMER2010	6/2/2010	1	BIGR14	119
462299	SUMMER2010	6/2/2010	1	BIGR14	106
908138	SUMMER2010	6/2/2010	1	BIGR14	112
448362	SUMMER2012	6/19/2012	1	BIGR14	181
984858	FALL2011	9/20/2011	1	BIGR14	91
984364	FALL2013	9/11/2013	1	BIGR14	235
985550	SUMMER2011	7/11/2011	1	BIGR14	129
449138	FALL2011	9/20/2011	1	BIGR14	128
449138	SUMMER2013	6/17/2013	1	BIGR14	260
494397	SUMMER2011	7/11/2011	1	BIGR14	128
534090	SUMMER2011	7/11/2011	1	BIGR14	74
575024	SUMMER2011	7/11/2011	1	BIGR14	136
575024	FALL2011	9/20/2011	1	BIGR14	135
981428	SUMMER2011	7/11/2011	1	BIGR14	147
974611	FALL2011	9/20/2011	1	BIGR14	127
983735	SUMMER2012	6/19/2012	1	BIGR14	73
981966	SUMMER2012	6/19/2012	1	BIGR14	79
981966	SUMMER2013	6/17/2013	1	BIGR14	149
981966	FALL2013	9/11/2013	1	BIGR14	152
985833	SUMMER2012	6/19/2012	1	BIGR14	156
542352	SUMMER2012	6/19/2012	1	BIGR14	228
939072	SUMMER2013	6/17/2013	1	BIGR14	215
457528	SUMMER2013	6/17/2013	1	BIGR14	229
457528	FALL2013	9/11/2013	1	BIGR14	238
459958	SUMMER2013	6/17/2013	1	BIGR14	134
903552	SUMMER2010	6/2/2010	1	BIGR15	218
908054	SUMMER2010	6/2/2010	1	BIGR15	215
935757	SUMMER2010	6/2/2010	1	BIGR15	118
935757	SUMMER2011	7/11/2011	1	BIGR15	155
935757	FALL2011	9/20/2011	1	BIGR15	151
499492	SUMMER2010	6/2/2010	1	BIGR15	224
934330	SUMMER2010	6/2/2010	1	BIGR15	107
449231	SUMMER2010	6/2/2010	1	BIGR15	118
449231	SUMMER2011	7/11/2011	1	BIGR15	161
928786	SUMMER2010	6/2/2010	1	BIGR15	274
926456	SUMMER2010	6/2/2010	1	BIGR15	174
928391	SUMMER2010	6/2/2010	1	BIGR15	196
907340	SUMMER2010	6/2/2010	1	BIGR15	190
907340	SUMMER2011	7/11/2011	1	BIGR15	214
907340	FALL2011	9/20/2011	1	BIGR15	212
907340	SUMMER2012	6/19/2012	1	BIGR15	250
907340	SUMMER2013	6/17/2013	1	BIGR15	264
907340	FALL2013	9/11/2013	1	BIGR15	264
905492	SUMMER2010	6/2/2010	1	BIGR15	160
906427	SUMMER2010	6/2/2010	1	BIGR15	215
906427	SUMMER2011	7/11/2011	1	BIGR15	225
502678	SUMMER2010	6/2/2010	1	BIGR15	115
905199	SUMMER2010	6/2/2010	1	BIGR15	125
908513	SUMMER2010	6/2/2010	1	BIGR15	203
926765	SUMMER2010	6/2/2010	1	BIGR15	118
498863	SUMMER2010	6/2/2010	1	BIGR15	143
906929	SUMMER2010	6/2/2010	1	BIGR15	158
908610	SUMMER2010	6/2/2010	1	BIGR15	181
908610	SUMMER2011	7/11/2011	1	BIGR15	216
908610	FALL2011	9/20/2011	1	BIGR15	217
448362	FALL2012	9/24/2012	1	BIGR15	185
448362	FALL2013	9/11/2013	1	BIGR15	237
974604	FALL2013	9/11/2013	1	BIGR15	258
984364	SUMMER2012	6/19/2012	1	BIGR15	202
984364	FALL2012	9/24/2012	1	BIGR15	202
449138	SUMMER2012	6/19/2012	1	BIGR15	219
449138	FALL2012	9/24/2012	1	BIGR15	226
449138	FALL2013	9/11/2013	1	BIGR15	262
494397	FALL2011	9/20/2011	1	BIGR15	129
981428	FALL2011	9/20/2011	1	BIGR15	144
980211	SUMMER2011	7/11/2011	1	BIGR15	106
981384	SUMMER2011	7/11/2011	1	BIGR15	109
980649	SUMMER2011	7/11/2011	1	BIGR15	233
980649	FALL2011	9/20/2011	1	BIGR15	225
981641	SUMMER2011	7/11/2011	1	BIGR15	120
980347	SUMMER2011	7/11/2011	1	BIGR15	172
980832	SUMMER2011	7/11/2011	1	BIGR15	191
576349	SUMMER2011	7/11/2011	1	BIGR15	178
982920	SUMMER2011	7/11/2011	1	BIGR15	212
982920	FALL2011	9/20/2011	1	BIGR15	207
983336	SUMMER2011	7/11/2011	1	BIGR15	134
981800	SUMMER2011	7/11/2011	1	BIGR15	75
974611	SUMMER2011	7/11/2011	1	BIGR15	130
984856	SUMMER2012	6/19/2012	1	BIGR15	220
981413	SUMMER2012	6/19/2012	1	BIGR15	217
981413	FALL2012	9/24/2012	1	BIGR15	218
981413	SUMMER2013	6/17/2013	1	BIGR15	233
980406	SUMMER2012	6/19/2012	1	BIGR15	206
457343	FALL2012	9/24/2012	1	BIGR15	82
985511	SUMMER2013	6/17/2013	1	BIGR15	152
979092	SUMMER2012	6/19/2012	1	BIGR15	77
457083	SUMMER2012	6/19/2012	1	BIGR15	149
457083	FALL2012	9/24/2012	1	BIGR15	156
982414	SUMMER2012	6/19/2012	1	BIGR15	195
982414	FALL2013	9/11/2013	1	BIGR15	248
984657	SUMMER2012	6/19/2012	1	BIGR15	159
984657	FALL2012	9/24/2012	1	BIGR15	159
984657	SUMMER2013	6/17/2013	1	BIGR15	203
984657	FALL2013	9/11/2013	1	BIGR15	208
980644	SUMMER2012	6/19/2012	1	BIGR15	180
462044	SUMMER2010	6/2/2010	1	BIGR16	223
926884	SUMMER2010	6/2/2010	1	BIGR16	277
497855	SUMMER2010	6/2/2010	1	BIGR16	198
497855	SUMMER2011	7/11/2011	1	BIGR16	223
502171	SUMMER2010	6/2/2010	1	BIGR16	176
502407	SUMMER2010	6/2/2010	1	BIGR16	118
908915	SUMMER2010	6/2/2010	1	BIGR16	153
907429	SUMMER2010	6/2/2010	1	BIGR16	164
932530	SUMMER2010	6/2/2010	1	BIGR16	156
466595	SUMMER2010	6/2/2010	1	BIGR16	141
448362	SUMMER2013	6/17/2013	1	BIGR16	232
492685	SUMMER2011	7/11/2011	1	BIGR16	72
985548	SUMMER2011	7/11/2011	1	BIGR16	73
984856	SUMMER2011	7/11/2011	1	BIGR16	136
975920	SUMMER2011	7/11/2011	1	BIGR16	122
975920	SUMMER2013	6/17/2013	1	BIGR16	226
494515	SUMMER2011	7/11/2011	1	BIGR16	183
986417	SUMMER2011	7/11/2011	1	BIGR16	74
977796	SUMMER2011	7/11/2011	1	BIGR16	111
984854	SUMMER2011	7/11/2011	1	BIGR16	80
981413	SUMMER2011	7/11/2011	1	BIGR16	130
986233	FALL2011	9/20/2011	1	BIGR16	114
981251	FALL2012	9/24/2012	1	BIGR16	89
457083	SUMMER2013	6/17/2013	1	BIGR16	197
980766	SUMMER2012	6/19/2012	1	BIGR16	78
985787	SUMMER2012	6/19/2012	1	BIGR16	75
980133	SUMMER2012	6/19/2012	1	BIGR16	78
984737	SUMMER2012	6/19/2012	1	BIGR16	157
980353	FALL2012	9/24/2012	1	BIGR16	160
453209	FALL2013	9/11/2013	1	BIGR16	134
497855	FALL2011	9/20/2011	1	BIGR17	219
467273	SUMMER2010	6/3/2010	1	BIGR17	185
502047	SUMMER2010	6/3/2010	1	BIGR17	190
906502	SUMMER2010	6/3/2010	1	BIGR17	166
908747	SUMMER2010	6/3/2010	1	BIGR17	118
929165	SUMMER2010	6/3/2010	1	BIGR17	133
980211	FALL2011	9/20/2011	1	BIGR17	109
981384	FALL2011	9/20/2011	1	BIGR17	108
492685	FALL2011	9/20/2011	1	BIGR17	81
986105	SUMMER2011	7/11/2011	1	BIGR17	72
982650	SUMMER2011	7/11/2011	1	BIGR17	80
982650	FALL2011	9/20/2011	1	BIGR17	86
985557	SUMMER2011	7/11/2011	1	BIGR17	80
985955	SUMMER2011	7/11/2011	1	BIGR17	70
458922	SUMMER2011	7/11/2011	1	BIGR17	180
984846	SUMMER2011	7/11/2011	1	BIGR17	177
976483	SUMMER2011	7/11/2011	1	BIGR17	142
983550	SUMMER2011	7/11/2011	1	BIGR17	124
424545	SUMMER2011	7/11/2011	1	BIGR17	73
424545	FALL2011	9/20/2011	1	BIGR17	82
983581	FALL2011	9/20/2011	1	BIGR17	135
541064	SUMMER2012	6/19/2012	1	BIGR17	199
424259	SUMMER2012	6/19/2012	1	BIGR17	79
986101	SUMMER2012	6/19/2012	1	BIGR17	80
982879	SUMMER2012	6/19/2012	1	BIGR17	79
983800	SUMMER2012	6/19/2012	1	BIGR17	70
983800	FALL2012	9/24/2012	1	BIGR17	85
983800	SUMMER2013	6/17/2013	1	BIGR17	130
982675	SUMMER2012	6/19/2012	1	BIGR17	79
456408	SUMMER2012	6/19/2012	1	BIGR17	70
984092	SUMMER2012	6/19/2012	1	BIGR17	75
983301	SUMMER2012	6/19/2012	1	BIGR17	82
983301	FALL2012	9/24/2012	1	BIGR17	108
980353	SUMMER2012	6/19/2012	1	BIGR17	150
983904	SUMMER2013	6/17/2013	1	BIGR17	184
502171	SUMMER2011	7/11/2011	1	BIGR18	225
494735	SUMMER2010	6/3/2010	1	BIGR18	212
936856	SUMMER2010	6/3/2010	1	BIGR18	209
932990	SUMMER2010	6/3/2010	1	BIGR18	171
907143	SUMMER2010	6/3/2010	1	BIGR18	170
907143	FALL2011	9/20/2011	1	BIGR18	183
907143	SUMMER2012	6/19/2012	1	BIGR18	217
907143	FALL2012	9/24/2012	1	BIGR18	217
907143	SUMMER2013	6/17/2013	1	BIGR18	235
932737	SUMMER2010	6/3/2010	1	BIGR18	186
904427	SUMMER2010	6/3/2010	1	BIGR18	232
908074	SUMMER2010	6/3/2010	1	BIGR18	230
569582	SUMMER2010	6/3/2010	1	BIGR18	148
903927	SUMMER2010	6/3/2010	1	BIGR18	158
909246	SUMMER2010	6/3/2010	1	BIGR18	219
909246	SUMMER2011	7/11/2011	1	BIGR18	235
904588	SUMMER2010	6/3/2010	1	BIGR18	159
904739	SUMMER2010	6/3/2010	1	BIGR18	153
502044	SUMMER2010	6/3/2010	1	BIGR18	134
906129	SUMMER2010	6/3/2010	1	BIGR18	149
906129	SUMMER2011	7/11/2011	1	BIGR18	190
928214	SUMMER2010	6/3/2010	1	BIGR18	141
907709	SUMMER2010	6/3/2010	1	BIGR18	136
926050	SUMMER2010	6/3/2010	1	BIGR18	138
904413	SUMMER2010	6/3/2010	1	BIGR18	117
984856	FALL2012	9/24/2012	1	BIGR18	218
986417	FALL2011	9/20/2011	1	BIGR18	78
986105	FALL2011	9/20/2011	1	BIGR18	77
985955	SUMMER2012	6/19/2012	1	BIGR18	171
984846	FALL2011	9/20/2011	1	BIGR18	182
575569	SUMMER2011	7/11/2011	1	BIGR18	73
981898	SUMMER2011	7/11/2011	1	BIGR18	74
980406	SUMMER2011	7/11/2011	1	BIGR18	133
983426	SUMMER2011	7/11/2011	1	BIGR18	128
986414	SUMMER2011	7/11/2011	1	BIGR18	76
985529	SUMMER2011	7/11/2011	1	BIGR18	137
985529	FALL2011	9/20/2011	1	BIGR18	135
985529	SUMMER2013	6/17/2013	1	BIGR18	254
984655	SUMMER2011	7/11/2011	1	BIGR18	121
969450	SUMMER2011	7/11/2011	1	BIGR18	201
969450	FALL2011	9/20/2011	1	BIGR18	200
572877	SUMMER2011	7/11/2011	1	BIGR18	148
985361	FALL2011	9/20/2011	1	BIGR18	183
489690	FALL2012	9/24/2012	1	BIGR18	202
489690	FALL2013	9/11/2013	1	BIGR18	249
986022	FALL2013	9/11/2013	1	BIGR18	141
456594	FALL2012	9/24/2012	1	BIGR18	91
982879	FALL2012	9/24/2012	1	BIGR18	100
422230	SUMMER2012	6/19/2012	1	BIGR18	86
978612	SUMMER2012	6/19/2012	1	BIGR18	153
983904	SUMMER2012	6/19/2012	1	BIGR18	147
983904	FALL2013	9/11/2013	1	BIGR18	187
986280	SUMMER2012	6/19/2012	1	BIGR18	195
984589	SUMMER2012	6/19/2012	1	BIGR18	167
984589	SUMMER2013	6/17/2013	1	BIGR18	206
984589	FALL2013	9/11/2013	1	BIGR18	206
491744	SUMMER2012	6/19/2012	1	BIGR18	215
491744	SUMMER2013	6/17/2013	1	BIGR18	238
981213	SUMMER2012	6/19/2012	1	BIGR18	198
984549	SUMMER2013	6/17/2013	1	BIGR18	134
984549	FALL2013	9/11/2013	1	BIGR18	139
925866	SUMMER2010	6/3/2010	1	BIGR19	102
924658	SUMMER2010	6/3/2010	1	BIGR19	202
467266	SUMMER2010	6/3/2010	1	BIGR19	175
908609	SUMMER2010	6/3/2010	1	BIGR19	176
450720	SUMMER2010	6/3/2010	1	BIGR19	153
933415	SUMMER2010	6/3/2010	1	BIGR19	143
933401	SUMMER2010	6/3/2010	1	BIGR19	203
934873	SUMMER2010	6/3/2010	1	BIGR19	128
906791	SUMMER2010	6/3/2010	1	BIGR19	119
923201	SUMMER2010	6/3/2010	1	BIGR19	117
943490	SUMMER2010	6/3/2010	1	BIGR19	184
981641	SUMMER2013	6/17/2013	1	BIGR19	236
985361	SUMMER2011	7/11/2011	1	BIGR19	186
981615	SUMMER2011	7/11/2011	1	BIGR19	102
982278	SUMMER2011	7/11/2011	1	BIGR19	72
973629	SUMMER2011	7/11/2011	1	BIGR19	132
983581	SUMMER2011	7/11/2011	1	BIGR19	136
986101	FALL2012	9/24/2012	1	BIGR19	93
986101	FALL2013	9/11/2013	1	BIGR19	171
984575	SUMMER2012	6/19/2012	1	BIGR19	73
981134	SUMMER2012	6/19/2012	1	BIGR19	72
984549	SUMMER2012	6/19/2012	1	BIGR19	75
980622	SUMMER2012	6/19/2012	1	BIGR19	70
986339	SUMMER2012	6/19/2012	1	BIGR19	76
982481	SUMMER2012	6/19/2012	1	BIGR19	72
425469	SUMMER2012	6/19/2012	1	BIGR19	73
985979	SUMMER2012	6/19/2012	1	BIGR19	176
908916	SUMMER2010	6/3/2010	1	BIGR20	180
927709	SUMMER2010	6/3/2010	1	BIGR20	148
449318	SUMMER2010	6/3/2010	1	BIGR20	158
499378	SUMMER2010	6/3/2010	1	BIGR20	181
538831	SUMMER2010	6/3/2010	1	BIGR20	137
904900	SUMMER2010	6/3/2010	1	BIGR20	137
453803	SUMMER2010	6/3/2010	1	BIGR20	119
907447	SUMMER2011	7/11/2011	1	BIGR20	157
907447	FALL2011	9/20/2011	1	BIGR20	153
492685	SUMMER2013	6/17/2013	1	BIGR20	218
983550	SUMMER2012	6/19/2012	1	BIGR20	209
575366	SUMMER2011	7/11/2011	1	BIGR20	75
494867	SUMMER2011	7/11/2011	1	BIGR20	107
575594	SUMMER2011	7/11/2011	1	BIGR20	132
489690	SUMMER2011	7/11/2011	1	BIGR20	117
489690	SUMMER2012	6/19/2012	1	BIGR20	197
489690	SUMMER2013	6/17/2013	1	BIGR20	238
572773	FALL2011	9/20/2011	1	BIGR20	168
983860	SUMMER2012	6/19/2012	1	BIGR20	72
984674	SUMMER2012	6/19/2012	1	BIGR20	171
986388	SUMMER2012	6/19/2012	1	BIGR20	84
425890	FALL2012	9/24/2012	1	BIGR20	76
907447	SUMMER2010	6/3/2010	2	BIGR21	113
907447	SUMMER2012	6/19/2012	2	BIGR21	209
451296	SUMMER2010	6/3/2010	2	BIGR21	191
467070	SUMMER2010	6/3/2010	2	BIGR21	177
904674	SUMMER2010	6/3/2010	2	BIGR21	156
904674	SUMMER2011	7/11/2011	2	BIGR21	182
904674	FALL2011	9/20/2011	2	BIGR21	177
904674	SUMMER2013	6/17/2013	2	BIGR21	215
464775	SUMMER2010	6/3/2010	2	BIGR21	110
932449	SUMMER2010	6/3/2010	2	BIGR21	126
985946	SUMMER2011	7/11/2011	2	BIGR21	108
981660	SUMMER2011	7/11/2011	2	BIGR21	116
572773	SUMMER2011	7/11/2011	2	BIGR21	173
986095	SUMMER2011	7/11/2011	2	BIGR21	187
980450	SUMMER2011	7/11/2011	2	BIGR21	146
425988	SUMMER2013	6/17/2013	2	BIGR21	150
425988	FALL2013	9/11/2013	2	BIGR21	154
980644	FALL2013	9/11/2013	2	BIGR21	205
456408	SUMMER2013	6/17/2013	2	BIGR21	134
980622	FALL2012	9/24/2012	2	BIGR21	82
980622	SUMMER2013	6/17/2013	2	BIGR21	138
973730	SUMMER2012	6/19/2012	2	BIGR21	79
984814	SUMMER2012	6/19/2012	2	BIGR21	73
984814	FALL2012	9/24/2012	2	BIGR21	83
983271	SUMMER2012	6/19/2012	2	BIGR21	75
983271	FALL2012	9/24/2012	2	BIGR21	80
531068	SUMMER2012	6/19/2012	2	BIGR21	182
983891	SUMMER2012	6/19/2012	2	BIGR21	213
986306	SUMMER2012	6/19/2012	2	BIGR21	152
927771	SUMMER2012	6/19/2012	2	BIGR21	192
906440	SUMMER2012	6/19/2012	2	BIGR21	147
906440	SUMMER2013	6/17/2013	2	BIGR21	185
906440	FALL2013	9/11/2013	2	BIGR21	189
906928	SUMMER2010	6/3/2010	2	BIGR22	106
904691	SUMMER2010	6/3/2010	2	BIGR22	169
491697	SUMMER2010	6/3/2010	2	BIGR22	222
571600	SUMMER2010	6/3/2010	2	BIGR22	224
921528	SUMMER2010	6/3/2010	2	BIGR22	155
921528	SUMMER2011	7/11/2011	2	BIGR22	179
907963	SUMMER2010	6/3/2010	2	BIGR22	153
907810	SUMMER2010	6/3/2010	2	BIGR22	198
907810	SUMMER2011	7/11/2011	2	BIGR22	215
907810	SUMMER2012	6/19/2012	2	BIGR22	255
933691	SUMMER2010	6/3/2010	2	BIGR22	99
933691	SUMMER2011	7/11/2011	2	BIGR22	130
938693	SUMMER2010	6/3/2010	2	BIGR22	111
497881	SUMMER2010	6/3/2010	2	BIGR22	142
908122	SUMMER2010	6/3/2010	2	BIGR22	109
906800	SUMMER2010	6/3/2010	2	BIGR22	107
466834	SUMMER2013	6/17/2013	2	BIGR22	239
986417	FALL2013	9/11/2013	2	BIGR22	209
984148	SUMMER2011	7/11/2011	2	BIGR22	130
572925	SUMMER2011	7/11/2011	2	BIGR22	150
982297	SUMMER2011	7/11/2011	2	BIGR22	73
984860	SUMMER2011	7/11/2011	2	BIGR22	150
986276	SUMMER2011	7/11/2011	2	BIGR22	129
980256	SUMMER2011	7/11/2011	2	BIGR22	135
977866	SUMMER2011	7/11/2011	2	BIGR22	107
977866	FALL2011	9/20/2011	2	BIGR22	106
978392	SUMMER2011	7/11/2011	2	BIGR22	108
978392	FALL2011	9/20/2011	2	BIGR22	105
978392	SUMMER2012	6/19/2012	2	BIGR22	165
906948	SUMMER2012	6/19/2012	2	BIGR22	77
908141	SUMMER2012	6/19/2012	2	BIGR22	83
502709	SUMMER2012	6/19/2012	2	BIGR22	90
928329	SUMMER2012	6/19/2012	2	BIGR22	79
925115	SUMMER2012	6/19/2012	2	BIGR22	83
909106	SUMMER2012	6/19/2012	2	BIGR22	72
502224	SUMMER2012	6/19/2012	2	BIGR22	89
904512	SUMMER2012	6/19/2012	2	BIGR22	189
907270	SUMMER2012	6/19/2012	2	BIGR22	194
924691	SUMMER2012	6/19/2012	2	BIGR22	197
929165	SUMMER2011	7/11/2011	2	BIGR23	176
938693	FALL2012	9/24/2012	2	BIGR23	226
426227	SUMMER2010	6/3/2010	2	BIGR23	224
467901	SUMMER2010	6/3/2010	2	BIGR23	207
925553	SUMMER2010	6/3/2010	2	BIGR23	166
497096	SUMMER2010	6/3/2010	2	BIGR23	144
497096	SUMMER2011	7/11/2011	2	BIGR23	174
497096	FALL2011	9/20/2011	2	BIGR23	184
908515	SUMMER2010	6/3/2010	2	BIGR23	179
931327	SUMMER2010	6/3/2010	2	BIGR23	111
907085	SUMMER2010	6/3/2010	2	BIGR23	182
502475	SUMMER2010	6/3/2010	2	BIGR23	162
905419	SUMMER2010	6/3/2010	2	BIGR23	202
905419	SUMMER2011	7/11/2011	2	BIGR23	211
904280	SUMMER2010	6/3/2010	2	BIGR23	103
452655	SUMMER2010	6/3/2010	2	BIGR23	157
907812	SUMMER2010	6/3/2010	2	BIGR23	176
907812	SUMMER2011	7/11/2011	2	BIGR23	191
907812	FALL2011	9/20/2011	2	BIGR23	192
907812	SUMMER2012	6/19/2012	2	BIGR23	233
903020	SUMMER2010	6/3/2010	2	BIGR23	172
903020	FALL2011	9/20/2011	2	BIGR23	219
499327	SUMMER2010	6/3/2010	2	BIGR23	134
929148	SUMMER2010	6/3/2010	2	BIGR23	142
925952	SUMMER2010	6/3/2010	2	BIGR23	136
926378	SUMMER2010	6/3/2010	2	BIGR23	132
935774	SUMMER2010	6/3/2010	2	BIGR23	138
935774	SUMMER2011	7/11/2011	2	BIGR23	168
907046	SUMMER2010	6/3/2010	2	BIGR23	79
907046	SUMMER2011	7/11/2011	2	BIGR23	127
907046	FALL2011	9/20/2011	2	BIGR23	144
502174	SUMMER2010	6/3/2010	2	BIGR23	133
466834	SUMMER2010	6/3/2010	2	BIGR23	106
466834	SUMMER2011	7/11/2011	2	BIGR23	142
466834	FALL2011	9/20/2011	2	BIGR23	142
466834	FALL2013	9/11/2013	2	BIGR23	241
903558	SUMMER2010	6/3/2010	2	BIGR23	153
933894	SUMMER2010	6/3/2010	2	BIGR23	115
986417	SUMMER2013	6/17/2013	2	BIGR23	207
494867	FALL2011	9/20/2011	2	BIGR23	106
494867	SUMMER2012	6/19/2012	2	BIGR23	175
980450	FALL2011	9/20/2011	2	BIGR23	140
572925	FALL2011	9/20/2011	2	BIGR23	150
984860	SUMMER2012	6/19/2012	2	BIGR23	194
982355	SUMMER2011	7/11/2011	2	BIGR23	121
982355	FALL2011	9/20/2011	2	BIGR23	123
489804	SUMMER2011	7/11/2011	2	BIGR23	138
489804	FALL2011	9/20/2011	2	BIGR23	137
574773	SUMMER2011	7/11/2011	2	BIGR23	70
980880	SUMMER2011	7/11/2011	2	BIGR23	120
421932	SUMMER2011	7/11/2011	2	BIGR23	155
424509	SUMMER2011	7/11/2011	2	BIGR23	146
986106	SUMMER2011	7/11/2011	2	BIGR23	125
986106	FALL2011	9/20/2011	2	BIGR23	131
986106	SUMMER2012	6/19/2012	2	BIGR23	201
575051	SUMMER2011	7/11/2011	2	BIGR23	135
534199	SUMMER2013	6/17/2013	2	BIGR23	236
973730	FALL2012	9/24/2012	2	BIGR23	91
904512	FALL2013	9/11/2013	2	BIGR23	224
935380	SUMMER2012	6/19/2012	2	BIGR23	79
462714	SUMMER2012	6/19/2012	2	BIGR23	75
501397	SUMMER2012	6/19/2012	2	BIGR23	79
934587	SUMMER2012	6/19/2012	2	BIGR23	71
932113	SUMMER2012	6/19/2012	2	BIGR23	78
920506	SUMMER2012	6/19/2012	2	BIGR23	74
462053	SUMMER2012	6/19/2012	2	BIGR23	74
934804	SUMMER2012	6/19/2012	2	BIGR23	88
467678	SUMMER2012	6/19/2012	2	BIGR23	87
104285	SUMMER2012	6/19/2012	2	BIGR23	164
904985	SUMMER2012	6/19/2012	2	BIGR23	196
114126	SUMMER2012	6/19/2012	2	BIGR23	192
931320	SUMMER2012	6/19/2012	2	BIGR23	214
903468	SUMMER2013	6/17/2013	2	BIGR23	155
903468	FALL2013	9/11/2013	2	BIGR23	160
566350	FALL2012	9/24/2012	2	BIGR23	172
978063	SUMMER2011	7/11/2011	2	BIGR24	78
978063	FALL2011	9/20/2011	2	BIGR24	88
978063	SUMMER2012	6/19/2012	2	BIGR24	172
986160	SUMMER2011	7/11/2011	2	BIGR24	118
536077	SUMMER2011	7/11/2011	2	BIGR24	130
533216	SUMMER2011	7/11/2011	2	BIGR24	116
533216	FALL2011	9/20/2011	2	BIGR24	116
490671	SUMMER2011	7/11/2011	2	BIGR24	116
421127	SUMMER2011	7/11/2011	2	BIGR24	130
976896	SUMMER2011	7/11/2011	2	BIGR24	137
976896	FALL2011	9/20/2011	2	BIGR24	140
981159	SUMMER2011	7/11/2011	2	BIGR24	164
986018	FALL2011	9/20/2011	2	BIGR24	167
928329	FALL2012	9/24/2012	2	BIGR24	89
462053	SUMMER2013	6/17/2013	2	BIGR24	140
905477	SUMMER2012	6/19/2012	2	BIGR24	73
903468	SUMMER2012	6/19/2012	2	BIGR24	80
906126	SUMMER2012	6/19/2012	2	BIGR24	72
904687	SUMMER2012	6/19/2012	2	BIGR24	78
903974	SUMMER2012	6/19/2012	2	BIGR24	82
927679	SUMMER2012	6/19/2012	2	BIGR24	71
934812	SUMMER2012	6/19/2012	2	BIGR24	75
934812	FALL2013	9/11/2013	2	BIGR24	149
925083	SUMMER2012	6/19/2012	2	BIGR24	86
931636	SUMMER2012	6/19/2012	2	BIGR24	79
496568	SUMMER2012	6/19/2012	2	BIGR24	86
499322	SUMMER2012	6/19/2012	2	BIGR24	75
935698	SUMMER2012	6/19/2012	2	BIGR24	70
926394	SUMMER2012	6/19/2012	2	BIGR24	163
566350	SUMMER2012	6/19/2012	2	BIGR24	167
463849	SUMMER2012	6/19/2012	2	BIGR24	147
933419	FALL2012	9/24/2012	2	BIGR24	91
905079	SUMMER2011	7/11/2011	2	BIGR25	172
936639	FALL2011	9/20/2011	2	BIGR25	209
925946	SUMMER2010	6/3/2010	2	BIGR25	138
908498	SUMMER2010	6/3/2010	2	BIGR25	174
935436	SUMMER2010	6/3/2010	2	BIGR25	179
936579	SUMMER2010	6/3/2010	2	BIGR25	154
905108	SUMMER2010	6/3/2010	2	BIGR25	145
907149	SUMMER2010	6/3/2010	2	BIGR25	109
415303	SUMMER2010	6/3/2010	2	BIGR25	106
575366	SUMMER2012	6/19/2012	2	BIGR25	164
986276	FALL2011	9/20/2011	2	BIGR25	130
980049	SUMMER2011	7/11/2011	2	BIGR25	119
460442	SUMMER2011	7/11/2011	2	BIGR25	79
986302	SUMMER2011	7/11/2011	2	BIGR25	75
457568	SUMMER2011	7/11/2011	2	BIGR25	73
460781	SUMMER2011	7/11/2011	2	BIGR25	135
986127	SUMMER2011	7/11/2011	2	BIGR25	108
983116	SUMMER2011	7/11/2011	2	BIGR25	115
425851	SUMMER2011	7/11/2011	2	BIGR25	133
968533	SUMMER2011	7/11/2011	2	BIGR25	133
980798	SUMMER2011	7/11/2011	2	BIGR25	136
984044	SUMMER2011	7/11/2011	2	BIGR25	149
982201	SUMMER2011	7/11/2011	2	BIGR25	180
986018	SUMMER2011	7/11/2011	2	BIGR25	164
983517	SUMMER2011	7/11/2011	2	BIGR25	164
502709	FALL2012	9/24/2012	2	BIGR25	99
928329	SUMMER2013	6/17/2013	2	BIGR25	135
928329	FALL2013	9/11/2013	2	BIGR25	137
925115	SUMMER2013	6/17/2013	2	BIGR25	158
494353	SUMMER2012	6/19/2012	2	BIGR25	78
907867	SUMMER2012	6/19/2012	2	BIGR25	88
467697	SUMMER2012	6/19/2012	2	BIGR25	152
931633	SUMMER2012	6/19/2012	2	BIGR25	209
906928	SUMMER2011	7/11/2011	2	BIGR26	150
426227	SUMMER2011	7/11/2011	2	BIGR26	230
936639	SUMMER2011	7/11/2011	2	BIGR26	215
908324	SUMMER2011	7/11/2011	2	BIGR26	195
908324	FALL2011	9/20/2011	2	BIGR26	194
925946	SUMMER2011	7/11/2011	2	BIGR26	169
925946	FALL2012	9/24/2012	2	BIGR26	222
942821	SUMMER2010	6/3/2010	2	BIGR26	213
904904	SUMMER2010	6/3/2010	2	BIGR26	228
418621	SUMMER2010	6/3/2010	2	BIGR26	187
906499	SUMMER2010	6/3/2010	2	BIGR26	203
924374	SUMMER2010	6/3/2010	2	BIGR26	176
927248	SUMMER2010	6/3/2010	2	BIGR26	152
907453	SUMMER2010	6/3/2010	2	BIGR26	189
905410	SUMMER2010	6/3/2010	2	BIGR26	195
905873	SUMMER2010	6/3/2010	2	BIGR26	117
905873	SUMMER2011	7/11/2011	2	BIGR26	160
499090	SUMMER2010	6/3/2010	2	BIGR26	212
909504	SUMMER2010	6/3/2010	2	BIGR26	154
909504	SUMMER2011	7/11/2011	2	BIGR26	175
909504	FALL2011	9/20/2011	2	BIGR26	172
909504	SUMMER2012	6/19/2012	2	BIGR26	201
909504	FALL2012	9/24/2012	2	BIGR26	200
909504	SUMMER2013	6/17/2013	2	BIGR26	214
903187	SUMMER2010	6/3/2010	2	BIGR26	150
908927	SUMMER2010	6/3/2010	2	BIGR26	106
925543	SUMMER2010	6/3/2010	2	BIGR26	111
934625	SUMMER2010	6/3/2010	2	BIGR26	98
905089	SUMMER2010	6/3/2010	2	BIGR26	162
929102	SUMMER2012	6/19/2012	2	BIGR26	226
980450	SUMMER2012	6/19/2012	2	BIGR26	189
980450	FALL2012	9/24/2012	2	BIGR26	189
575051	FALL2011	9/20/2011	2	BIGR26	129
533216	FALL2012	9/24/2012	2	BIGR26	196
980848	SUMMER2011	7/11/2011	2	BIGR26	125
452863	SUMMER2011	7/11/2011	2	BIGR26	110
452863	SUMMER2012	6/19/2012	2	BIGR26	179
452863	FALL2012	9/24/2012	2	BIGR26	179
984067	SUMMER2011	7/11/2011	2	BIGR26	115
984067	SUMMER2012	6/19/2012	2	BIGR26	171
984067	FALL2012	9/24/2012	2	BIGR26	173
984067	SUMMER2013	6/17/2013	2	BIGR26	197
422764	SUMMER2011	7/11/2011	2	BIGR26	123
423435	SUMMER2011	7/11/2011	2	BIGR26	112
457925	SUMMER2011	7/11/2011	2	BIGR26	120
460527	SUMMER2011	7/11/2011	2	BIGR26	138
459431	SUMMER2011	7/11/2011	2	BIGR26	156
459431	FALL2011	9/20/2011	2	BIGR26	156
450580	SUMMER2011	7/11/2011	2	BIGR26	188
450580	FALL2011	9/20/2011	2	BIGR26	185
450580	SUMMER2012	6/19/2012	2	BIGR26	242
450580	FALL2012	9/24/2012	2	BIGR26	244
450580	SUMMER2013	6/17/2013	2	BIGR26	253
456005	SUMMER2011	7/11/2011	2	BIGR26	225
986513	SUMMER2012	6/19/2012	2	BIGR26	198
986513	FALL2012	9/24/2012	2	BIGR26	201
502224	FALL2012	9/24/2012	2	BIGR26	101
928330	SUMMER2012	6/19/2012	2	BIGR26	74
928330	SUMMER2013	6/17/2013	2	BIGR26	158
907830	SUMMER2012	6/19/2012	2	BIGR26	143
497894	SUMMER2012	6/19/2012	2	BIGR26	143
906368	SUMMER2012	6/19/2012	2	BIGR26	163
932742	SUMMER2012	6/19/2012	2	BIGR26	203
905207	SUMMER2012	6/19/2012	2	BIGR26	236
933397	SUMMER2012	6/19/2012	2	BIGR26	211
933397	FALL2012	9/24/2012	2	BIGR26	212
939313	FALL2012	9/24/2012	2	BIGR26	211
939313	SUMMER2013	6/17/2013	2	BIGR26	241
933419	FALL2013	9/11/2013	2	BIGR26	139
906221	FALL2012	9/24/2012	2	BIGR26	183
906221	FALL2013	9/11/2013	2	BIGR26	209
534645	FALL2012	9/24/2012	2	BIGR26	222
534645	SUMMER2013	6/17/2013	2	BIGR26	254
534645	FALL2013	9/11/2013	2	BIGR26	253
452874	SUMMER2013	6/17/2013	2	BIGR26	155
452874	FALL2013	9/11/2013	2	BIGR26	157
906129	FALL2011	9/20/2011	2	BIGR27	185
904904	SUMMER2011	7/11/2011	2	BIGR27	228
903187	SUMMER2011	7/11/2011	2	BIGR27	175
463376	SUMMER2010	6/3/2010	2	BIGR27	216
497103	SUMMER2010	6/3/2010	2	BIGR27	200
941494	SUMMER2010	6/3/2010	2	BIGR27	135
941494	SUMMER2011	7/11/2011	2	BIGR27	176
906614	SUMMER2010	6/3/2010	2	BIGR27	203
924649	SUMMER2010	6/3/2010	2	BIGR27	134
927823	SUMMER2010	6/3/2010	2	BIGR27	181
501618	SUMMER2010	6/3/2010	2	BIGR27	126
940295	SUMMER2010	6/3/2010	2	BIGR27	164
903677	SUMMER2010	6/3/2010	2	BIGR27	140
929102	SUMMER2010	6/3/2010	2	BIGR27	146
929102	SUMMER2011	7/11/2011	2	BIGR27	173
929102	FALL2011	9/20/2011	2	BIGR27	170
925504	SUMMER2010	6/3/2010	2	BIGR27	115
927366	SUMMER2010	6/3/2010	2	BIGR27	120
906039	SUMMER2010	6/3/2010	2	BIGR27	161
936939	SUMMER2010	6/3/2010	2	BIGR27	117
932760	SUMMER2010	6/3/2010	2	BIGR27	136
986302	FALL2011	9/20/2011	2	BIGR27	95
986127	FALL2011	9/20/2011	2	BIGR27	105
627253	SUMMER2011	7/11/2011	2	BIGR27	71
490314	SUMMER2011	7/11/2011	2	BIGR27	76
451883	SUMMER2011	7/11/2011	2	BIGR27	126
577331	SUMMER2011	7/11/2011	2	BIGR27	135
455448	SUMMER2011	7/11/2011	2	BIGR27	158
455448	FALL2011	9/20/2011	2	BIGR27	158
448990	SUMMER2011	7/11/2011	2	BIGR27	188
985092	SUMMER2012	6/19/2012	2	BIGR27	167
927679	FALL2012	9/24/2012	2	BIGR27	86
927679	SUMMER2013	6/18/2013	2	BIGR27	139
927679	FALL2013	9/11/2013	2	BIGR27	142
907867	SUMMER2013	6/18/2013	2	BIGR27	177
932455	SUMMER2012	6/19/2012	2	BIGR27	72
906653	SUMMER2012	6/19/2012	2	BIGR27	72
941727	SUMMER2012	6/19/2012	2	BIGR27	77
931359	SUMMER2012	6/19/2012	2	BIGR27	76
907291	SUMMER2012	6/19/2012	2	BIGR27	76
496591	SUMMER2012	6/19/2012	2	BIGR27	200
939313	SUMMER2012	6/19/2012	2	BIGR27	207
909111	SUMMER2013	6/18/2013	2	BIGR27	128
909111	FALL2013	9/11/2013	2	BIGR27	132
933419	SUMMER2013	6/18/2013	2	BIGR27	138
927722	SUMMER2013	6/18/2013	2	BIGR27	139
905873	FALL2011	9/20/2011	2	BIGR28	159
497103	SUMMER2011	7/11/2011	2	BIGR28	228
497103	FALL2011	9/20/2011	2	BIGR28	222
906039	SUMMER2011	7/11/2011	2	BIGR28	220
927815	SUMMER2010	6/3/2010	2	BIGR28	168
502524	SUMMER2010	6/3/2010	2	BIGR28	221
943593	SUMMER2010	6/3/2010	2	BIGR28	167
934168	SUMMER2010	6/3/2010	2	BIGR28	187
903488	SUMMER2010	6/3/2010	2	BIGR28	212
938675	SUMMER2010	6/3/2010	2	BIGR28	233
938675	SUMMER2011	7/11/2011	2	BIGR28	243
938675	FALL2011	9/20/2011	2	BIGR28	238
927744	SUMMER2010	6/3/2010	2	BIGR28	164
904618	SUMMER2010	6/3/2010	2	BIGR28	131
906235	SUMMER2010	6/3/2010	2	BIGR28	155
906235	SUMMER2011	7/11/2011	2	BIGR28	172
906235	FALL2011	9/20/2011	2	BIGR28	167
909227	SUMMER2010	6/3/2010	2	BIGR28	166
463382	SUMMER2010	6/3/2010	2	BIGR28	118
448542	SUMMER2010	6/3/2010	2	BIGR28	96
932030	SUMMER2010	6/3/2010	2	BIGR28	103
927712	SUMMER2010	6/3/2010	2	BIGR28	110
908299	SUMMER2010	6/3/2010	2	BIGR28	114
939595	SUMMER2010	6/3/2010	2	BIGR28	164
931333	SUMMER2010	6/3/2010	2	BIGR28	114
909238	SUMMER2010	6/3/2010	2	BIGR28	115
926107	SUMMER2010	6/3/2010	2	BIGR28	114
924657	SUMMER2011	7/11/2011	2	BIGR28	213
980832	FALL2011	9/20/2011	2	BIGR28	190
425851	FALL2011	9/20/2011	2	BIGR28	132
980798	FALL2011	9/20/2011	2	BIGR28	135
457925	FALL2011	9/20/2011	2	BIGR28	118
425541	SUMMER2011	7/11/2011	2	BIGR28	122
573465	SUMMER2011	7/11/2011	2	BIGR28	138
423438	SUMMER2011	7/11/2011	2	BIGR28	119
535093	SUMMER2011	7/11/2011	2	BIGR28	71
460721	SUMMER2011	7/11/2011	2	BIGR28	186
569077	SUMMER2011	7/11/2011	2	BIGR28	129
573737	SUMMER2011	7/11/2011	2	BIGR28	158
573737	SUMMER2012	6/19/2012	2	BIGR28	226
424064	SUMMER2011	7/11/2011	2	BIGR28	170
574075	SUMMER2011	7/11/2011	2	BIGR28	141
574075	FALL2011	9/20/2011	2	BIGR28	140
460774	SUMMER2011	7/11/2011	2	BIGR28	148
460774	FALL2011	9/20/2011	2	BIGR28	157
985976	FALL2011	9/20/2011	2	BIGR28	167
458158	SUMMER2012	6/19/2012	2	BIGR28	223
572526	FALL2011	9/20/2011	2	BIGR28	163
980992	SUMMER2011	7/12/2011	2	BIGR28	149
982367	FALL2011	9/20/2011	2	BIGR28	137
984674	FALL2012	9/24/2012	2	BIGR28	178
931633	FALL2012	9/24/2012	2	BIGR28	209
932522	SUMMER2012	6/19/2012	2	BIGR28	73
932522	SUMMER2013	6/18/2013	2	BIGR28	132
909111	SUMMER2012	6/19/2012	2	BIGR28	70
935234	SUMMER2012	6/19/2012	2	BIGR28	80
933419	SUMMER2012	6/19/2012	2	BIGR28	75
108165	SUMMER2012	6/19/2012	2	BIGR28	73
926871	SUMMER2012	6/19/2012	2	BIGR28	81
908912	SUMMER2012	6/19/2012	2	BIGR28	167
927770	SUMMER2012	6/19/2012	2	BIGR28	140
927770	FALL2012	9/24/2012	2	BIGR28	144
939072	SUMMER2012	6/19/2012	2	BIGR28	168
939072	FALL2012	9/24/2012	2	BIGR28	179
939072	FALL2013	9/11/2013	2	BIGR28	221
905507	SUMMER2012	6/19/2012	2	BIGR28	138
905507	FALL2012	9/24/2012	2	BIGR28	143
905507	SUMMER2013	6/18/2013	2	BIGR28	184
903451	SUMMER2012	6/19/2012	2	BIGR28	194
903451	FALL2012	9/24/2012	2	BIGR28	200
903451	SUMMER2013	6/18/2013	2	BIGR28	219
906221	SUMMER2012	6/19/2012	2	BIGR28	176
934874	FALL2012	9/24/2012	2	BIGR28	178
493634	SUMMER2013	6/18/2013	2	BIGR28	210
535100	FALL2012	9/24/2012	2	BIGR28	83
924657	SUMMER2010	6/3/2010	2	BIGR29	192
498904	SUMMER2010	6/3/2010	2	BIGR29	231
935776	SUMMER2010	6/3/2010	2	BIGR29	188
909122	SUMMER2010	6/3/2010	2	BIGR29	103
924660	SUMMER2010	6/3/2010	2	BIGR29	132
929349	SUMMER2010	6/3/2010	2	BIGR29	134
903471	SUMMER2010	6/3/2010	2	BIGR29	126
464045	SUMMER2010	6/3/2010	2	BIGR29	125
497254	SUMMER2010	6/3/2010	2	BIGR29	104
573465	FALL2011	9/20/2011	2	BIGR29	136
573737	FALL2011	9/20/2011	2	BIGR29	155
984857	SUMMER2011	7/11/2011	2	BIGR29	72
984857	FALL2011	9/20/2011	2	BIGR29	82
986152	SUMMER2011	7/11/2011	2	BIGR29	122
577298	SUMMER2011	7/11/2011	2	BIGR29	75
577298	FALL2011	9/20/2011	2	BIGR29	81
985976	SUMMER2011	7/11/2011	2	BIGR29	163
448396	SUMMER2011	7/11/2011	2	BIGR29	76
542071	SUMMER2011	7/11/2011	2	BIGR29	127
455039	SUMMER2011	7/11/2011	2	BIGR29	125
491688	SUMMER2011	7/11/2011	2	BIGR29	125
491688	FALL2011	9/20/2011	2	BIGR29	129
926871	SUMMER2013	6/18/2013	2	BIGR29	159
906221	SUMMER2013	6/18/2013	2	BIGR29	209
492897	SUMMER2012	6/19/2012	2	BIGR29	80
926926	SUMMER2012	6/19/2012	2	BIGR29	70
904133	SUMMER2012	6/19/2012	2	BIGR29	73
925509	SUMMER2012	6/19/2012	2	BIGR29	78
114144	SUMMER2012	6/19/2012	2	BIGR29	71
907413	SUMMER2012	6/19/2012	2	BIGR29	73
927280	SUMMER2012	6/19/2012	2	BIGR29	74
903782	SUMMER2012	6/19/2012	2	BIGR29	75
903782	FALL2012	9/24/2012	2	BIGR29	83
944222	SUMMER2012	6/19/2012	2	BIGR29	77
929551	SUMMER2012	6/19/2012	2	BIGR29	75
904123	SUMMER2012	6/19/2012	2	BIGR29	71
903280	SUMMER2012	6/19/2012	2	BIGR29	82
906788	SUMMER2012	6/19/2012	2	BIGR29	80
452530	SUMMER2012	6/19/2012	2	BIGR29	71
907631	SUMMER2012	6/19/2012	2	BIGR29	78
907631	FALL2012	9/24/2012	2	BIGR29	86
907147	SUMMER2012	6/19/2012	2	BIGR29	130
904135	SUMMER2012	6/19/2012	2	BIGR29	74
926056	SUMMER2012	6/19/2012	2	BIGR29	71
109787	SUMMER2012	6/19/2012	2	BIGR29	165
934874	SUMMER2012	6/19/2012	2	BIGR29	171
927722	FALL2013	9/11/2013	2	BIGR29	143
934594	SUMMER2010	6/3/2010	2	BIGR30	165
502025	SUMMER2010	6/3/2010	2	BIGR30	185
462280	SUMMER2010	6/3/2010	2	BIGR30	117
935993	SUMMER2010	6/3/2010	2	BIGR30	127
906936	SUMMER2010	6/3/2010	2	BIGR30	113
984655	SUMMER2012	6/19/2012	2	BIGR30	199
423435	FALL2011	9/20/2011	2	BIGR30	108
420861	SUMMER2011	7/12/2011	2	BIGR30	78
453708	SUMMER2011	7/12/2011	2	BIGR30	132
453708	FALL2011	9/20/2011	2	BIGR30	138
458158	SUMMER2011	7/12/2011	2	BIGR30	167
572526	SUMMER2011	7/12/2011	2	BIGR30	160
932607	SUMMER2012	6/19/2012	2	BIGR30	72
459288	SUMMER2012	6/19/2012	2	BIGR30	70
932921	SUMMER2012	6/19/2012	2	BIGR30	73
926377	SUMMER2012	6/19/2012	2	BIGR30	71
924700	SUMMER2012	6/19/2012	2	BIGR30	78
927722	SUMMER2012	6/19/2012	2	BIGR30	72
929500	SUMMER2012	6/19/2012	2	BIGR30	72
925969	SUMMER2012	6/19/2012	2	BIGR30	75
926407	SUMMER2012	6/19/2012	2	BIGR30	78
492323	SUMMER2012	6/19/2012	2	BIGR30	75
458397	SUMMER2012	6/19/2012	2	BIGR30	80
533945	SUMMER2012	6/19/2012	2	BIGR30	84
493634	SUMMER2012	6/19/2012	2	BIGR30	183
575209	SUMMER2012	6/19/2012	2	BIGR30	165
500771	SUMMER2011	7/12/2011	2	BIGR31	145
903187	FALL2011	9/20/2011	2	BIGR31	170
903187	FALL2012	9/24/2012	2	BIGR31	225
935993	SUMMER2011	7/12/2011	2	BIGR31	170
462764	SUMMER2010	6/3/2010	2	BIGR31	221
568626	SUMMER2010	6/3/2010	2	BIGR31	224
568626	FALL2011	9/20/2011	2	BIGR31	227
906214	SUMMER2010	6/3/2010	2	BIGR31	200
906214	SUMMER2011	7/12/2011	2	BIGR31	210
924322	SUMMER2010	6/3/2010	2	BIGR31	171
924322	SUMMER2011	7/12/2011	2	BIGR31	190
907145	SUMMER2010	6/3/2010	2	BIGR31	195
926550	SUMMER2010	6/3/2010	2	BIGR31	168
926952	SUMMER2010	6/3/2010	2	BIGR31	179
907302	SUMMER2010	6/3/2010	2	BIGR31	136
907302	FALL2012	9/24/2012	2	BIGR31	199
565946	SUMMER2010	6/3/2010	2	BIGR31	171
909109	SUMMER2010	6/3/2010	2	BIGR31	158
497249	SUMMER2010	6/3/2010	2	BIGR31	149
497249	SUMMER2012	6/19/2012	2	BIGR31	232
929203	SUMMER2010	6/3/2010	2	BIGR31	140
941706	SUMMER2010	6/3/2010	2	BIGR31	112
936944	SUMMER2010	6/3/2010	2	BIGR31	120
417007	SUMMER2012	6/19/2012	2	BIGR31	217
909132	SUMMER2013	6/18/2013	2	BIGR31	203
909132	FALL2013	9/13/2013	2	BIGR31	199
977406	SUMMER2013	6/18/2013	2	BIGR31	279
575024	SUMMER2013	6/18/2013	2	BIGR31	240
981800	SUMMER2013	6/18/2013	2	BIGR31	207
977796	FALL2012	9/24/2012	2	BIGR31	195
985955	FALL2012	9/24/2012	2	BIGR31	171
985955	SUMMER2013	6/18/2013	2	BIGR31	209
985955	FALL2013	9/13/2013	2	BIGR31	211
984655	FALL2012	9/24/2012	2	BIGR31	202
969450	SUMMER2012	6/19/2012	2	BIGR31	240
575366	FALL2012	9/24/2012	2	BIGR31	162
575366	SUMMER2013	6/18/2013	2	BIGR31	200
494867	FALL2012	9/24/2012	2	BIGR31	175
494867	FALL2013	9/13/2013	2	BIGR31	193
981660	FALL2012	9/24/2012	2	BIGR31	178
981660	SUMMER2013	6/18/2013	2	BIGR31	214
980450	SUMMER2013	6/18/2013	2	BIGR31	201
980450	FALL2013	9/13/2013	2	BIGR31	204
984860	SUMMER2013	6/18/2013	2	BIGR31	215
984860	FALL2013	9/13/2013	2	BIGR31	214
986106	FALL2012	9/24/2012	2	BIGR31	201
575051	FALL2013	9/13/2013	2	BIGR31	206
980049	SUMMER2012	6/19/2012	2	BIGR31	175
460442	SUMMER2012	6/19/2012	2	BIGR31	172
423435	FALL2012	9/24/2012	2	BIGR31	161
457925	SUMMER2012	6/19/2012	2	BIGR31	196
450580	FALL2013	9/13/2013	2	BIGR31	256
458158	FALL2012	9/24/2012	2	BIGR31	224
423808	SUMMER2011	7/12/2011	2	BIGR31	139
423808	FALL2012	9/24/2012	2	BIGR31	190
448393	SUMMER2011	7/12/2011	2	BIGR31	203
448393	FALL2011	9/20/2011	2	BIGR31	202
543568	FALL2012	9/24/2012	2	BIGR31	198
543568	SUMMER2013	6/18/2013	2	BIGR31	232
448645	SUMMER2012	6/19/2012	2	BIGR31	216
986227	SUMMER2012	6/19/2012	2	BIGR31	184
980644	FALL2012	9/24/2012	2	BIGR31	181
980644	SUMMER2013	6/18/2013	2	BIGR31	203
114126	FALL2012	9/24/2012	2	BIGR31	191
932742	FALL2012	9/24/2012	2	BIGR31	208
496591	FALL2012	9/24/2012	2	BIGR31	203
908912	FALL2012	9/24/2012	2	BIGR31	164
927722	FALL2012	9/24/2012	2	BIGR31	83
925969	SUMMER2013	6/18/2013	2	BIGR31	133
492323	FALL2013	9/13/2013	2	BIGR31	150
493634	FALL2012	9/24/2012	2	BIGR31	181
422210	SUMMER2012	6/19/2012	2	BIGR31	71
578335	SUMMER2012	6/19/2012	2	BIGR31	70
457719	SUMMER2012	6/19/2012	2	BIGR31	83
570108	SUMMER2012	6/19/2012	2	BIGR31	135
981608	SUMMER2012	6/19/2012	2	BIGR31	165
456651	SUMMER2012	6/19/2012	2	BIGR31	217
536484	SUMMER2012	6/19/2012	2	BIGR31	184
576431	SUMMER2012	6/19/2012	2	BIGR31	185
535111	SUMMER2012	6/19/2012	2	BIGR31	232
623256	SUMMER2012	6/19/2012	2	BIGR31	78
577433	SUMMER2012	6/19/2012	2	BIGR31	78
456854	SUMMER2012	6/19/2012	2	BIGR31	223
449065	SUMMER2012	6/19/2012	2	BIGR31	187
450466	SUMMER2012	6/19/2012	2	BIGR31	179
456069	SUMMER2012	6/19/2012	2	BIGR31	209
535082	SUMMER2012	6/19/2012	2	BIGR31	229
534645	SUMMER2012	6/19/2012	2	BIGR31	224
926758	SUMMER2010	6/3/2010	2	BIGR32	177
463134	SUMMER2010	6/3/2010	2	BIGR32	176
565980	SUMMER2010	6/3/2010	2	BIGR32	131
498864	SUMMER2010	6/3/2010	2	BIGR32	244
498864	SUMMER2011	7/12/2011	2	BIGR32	245
929494	SUMMER2010	6/3/2010	2	BIGR32	131
903574	SUMMER2010	6/3/2010	2	BIGR32	145
933677	SUMMER2010	6/3/2010	2	BIGR32	159
933677	FALL2011	9/20/2011	2	BIGR32	178
905211	SUMMER2010	6/3/2010	2	BIGR32	113
934421	SUMMER2010	6/3/2010	2	BIGR32	111
934421	FALL2013	9/13/2013	2	BIGR32	221
981660	FALL2013	9/13/2013	2	BIGR32	212
490671	SUMMER2012	6/19/2012	2	BIGR32	208
422764	SUMMER2012	6/19/2012	2	BIGR32	198
423435	SUMMER2012	6/19/2012	2	BIGR32	161
423808	FALL2011	9/20/2011	2	BIGR32	132
535559	SUMMER2011	7/12/2011	2	BIGR32	128
532257	SUMMER2011	7/12/2011	2	BIGR32	124
532257	FALL2011	9/20/2011	2	BIGR32	123
578782	SUMMER2011	7/12/2011	2	BIGR32	141
578782	FALL2011	9/20/2011	2	BIGR32	136
578782	SUMMER2012	6/19/2012	2	BIGR32	186
455107	SUMMER2011	7/12/2011	2	BIGR32	128
455107	FALL2011	9/20/2011	2	BIGR32	135
455107	SUMMER2012	6/19/2012	2	BIGR32	195
455107	SUMMER2013	6/18/2013	2	BIGR32	214
984072	SUMMER2011	7/12/2011	2	BIGR32	130
425720	SUMMER2011	7/12/2011	2	BIGR32	143
425720	SUMMER2013	6/18/2013	2	BIGR32	211
460843	SUMMER2011	7/12/2011	2	BIGR32	160
458418	FALL2011	9/20/2011	2	BIGR32	159
534199	FALL2012	9/24/2012	2	BIGR32	204
422796	FALL2011	9/20/2011	2	BIGR32	124
501397	FALL2012	9/24/2012	2	BIGR32	86
932921	FALL2012	9/24/2012	2	BIGR32	89
932921	SUMMER2013	6/18/2013	2	BIGR32	143
932921	FALL2013	9/13/2013	2	BIGR32	145
929500	FALL2012	9/24/2012	2	BIGR32	76
981608	SUMMER2013	6/18/2013	2	BIGR32	197
623256	FALL2012	9/24/2012	2	BIGR32	83
461146	SUMMER2012	6/19/2012	2	BIGR32	75
495614	SUMMER2012	6/19/2012	2	BIGR32	72
493976	SUMMER2012	6/19/2012	2	BIGR32	72
574314	SUMMER2012	6/19/2012	2	BIGR32	71
461109	SUMMER2012	6/19/2012	2	BIGR32	81
460329	SUMMER2012	6/19/2012	2	BIGR32	75
625553	SUMMER2012	6/19/2012	2	BIGR32	70
423242	SUMMER2012	6/19/2012	2	BIGR32	82
423242	FALL2012	9/24/2012	2	BIGR32	99
423242	SUMMER2013	6/18/2013	2	BIGR32	144
423242	FALL2013	9/13/2013	2	BIGR32	144
426731	SUMMER2012	6/19/2012	2	BIGR32	73
426731	FALL2012	9/24/2012	2	BIGR32	80
578692	SUMMER2012	6/19/2012	2	BIGR32	74
460847	SUMMER2012	6/19/2012	2	BIGR32	80
460847	SUMMER2013	6/18/2013	2	BIGR32	134
424770	SUMMER2012	6/19/2012	2	BIGR32	78
906800	FALL2012	9/24/2012	2	BIGR33	183
909109	FALL2011	9/20/2011	2	BIGR33	183
934421	SUMMER2011	7/12/2011	2	BIGR33	152
934421	FALL2011	9/20/2011	2	BIGR33	154
924652	SUMMER2010	6/3/2010	2	BIGR33	170
933441	SUMMER2010	6/3/2010	2	BIGR33	123
907550	SUMMER2010	6/3/2010	2	BIGR33	137
933895	SUMMER2010	6/3/2010	2	BIGR33	145
942521	SUMMER2010	6/3/2010	2	BIGR33	175
942521	SUMMER2011	7/12/2011	2	BIGR33	197
942521	FALL2011	9/20/2011	2	BIGR33	193
933418	SUMMER2010	6/3/2010	2	BIGR33	230
417028	SUMMER2010	6/3/2010	2	BIGR33	175
931753	SUMMER2010	6/3/2010	2	BIGR33	108
909343	SUMMER2010	6/3/2010	2	BIGR33	114
941286	SUMMER2010	6/3/2010	2	BIGR33	113
467073	SUMMER2010	6/3/2010	2	BIGR33	213
905443	SUMMER2010	6/3/2010	2	BIGR33	212
421931	SUMMER2011	7/12/2011	2	BIGR33	73
421931	FALL2011	9/20/2011	2	BIGR33	75
532046	SUMMER2011	7/12/2011	2	BIGR33	169
532046	FALL2011	9/20/2011	2	BIGR33	167
457142	SUMMER2011	7/12/2011	2	BIGR33	118
491226	SUMMER2011	7/12/2011	2	BIGR33	115
491226	FALL2011	9/20/2011	2	BIGR33	109
457653	SUMMER2011	7/12/2011	2	BIGR33	133
578745	SUMMER2011	7/12/2011	2	BIGR33	132
578745	FALL2011	9/20/2011	2	BIGR33	137
450463	SUMMER2011	7/12/2011	2	BIGR33	123
450463	FALL2011	9/20/2011	2	BIGR33	127
495245	SUMMER2011	7/12/2011	2	BIGR33	132
495245	FALL2011	9/20/2011	2	BIGR33	129
986010	SUMMER2012	6/19/2012	2	BIGR33	193
929500	SUMMER2013	6/18/2013	2	BIGR33	117
457498	SUMMER2012	6/19/2012	2	BIGR33	80
457498	FALL2012	9/24/2012	2	BIGR33	89
461381	SUMMER2012	6/19/2012	2	BIGR33	73
459857	SUMMER2012	6/19/2012	2	BIGR33	75
623211	SUMMER2012	6/19/2012	2	BIGR33	175
502025	SUMMER2011	7/12/2011	2	BIGR34	211
907550	SUMMER2011	7/12/2011	2	BIGR34	166
500401	SUMMER2010	6/3/2010	2	BIGR34	124
500401	SUMMER2011	7/12/2011	2	BIGR34	162
500401	FALL2011	9/20/2011	2	BIGR34	162
934735	SUMMER2010	6/3/2010	2	BIGR34	211
934735	SUMMER2011	7/12/2011	2	BIGR34	223
497450	SUMMER2010	6/3/2010	2	BIGR34	190
497450	SUMMER2011	7/12/2011	2	BIGR34	201
497450	FALL2011	9/20/2011	2	BIGR34	196
497450	SUMMER2012	6/19/2012	2	BIGR34	226
497450	SUMMER2013	6/18/2013	2	BIGR34	232
497450	FALL2013	9/13/2013	2	BIGR34	231
903005	SUMMER2010	6/3/2010	2	BIGR34	192
903005	SUMMER2011	7/12/2011	2	BIGR34	197
903005	FALL2011	9/20/2011	2	BIGR34	191
904608	SUMMER2010	6/3/2010	2	BIGR34	116
927830	SUMMER2010	6/3/2010	2	BIGR34	145
928282	SUMMER2010	6/3/2010	2	BIGR34	104
909132	SUMMER2011	7/12/2011	2	BIGR34	158
908913	SUMMER2012	6/19/2012	2	BIGR34	262
908913	FALL2012	9/24/2012	2	BIGR34	255
981641	SUMMER2012	6/19/2012	2	BIGR34	198
425720	FALL2013	9/13/2013	2	BIGR34	209
460843	FALL2011	9/20/2011	2	BIGR34	160
421931	SUMMER2012	6/19/2012	2	BIGR34	145
421931	SUMMER2013	6/18/2013	2	BIGR34	172
532046	SUMMER2013	6/18/2013	2	BIGR34	235
457653	SUMMER2013	6/18/2013	2	BIGR34	224
450463	SUMMER2012	6/19/2012	2	BIGR34	201
450463	SUMMER2013	6/18/2013	2	BIGR34	228
577543	SUMMER2011	7/12/2011	2	BIGR34	160
577543	FALL2012	9/24/2012	2	BIGR34	216
577543	SUMMER2013	6/18/2013	2	BIGR34	231
426447	SUMMER2011	7/12/2011	2	BIGR34	177
426447	SUMMER2012	6/19/2012	2	BIGR34	217
426447	SUMMER2013	6/18/2013	2	BIGR34	227
426447	FALL2013	9/13/2013	2	BIGR34	229
467576	SUMMER2011	7/12/2011	2	BIGR34	74
458714	SUMMER2011	7/12/2011	2	BIGR34	71
576622	SUMMER2011	7/12/2011	2	BIGR34	70
980407	SUMMER2011	7/12/2011	2	BIGR34	129
459469	SUMMER2011	7/12/2011	2	BIGR34	104
452835	SUMMER2011	7/12/2011	2	BIGR34	118
452835	SUMMER2012	6/19/2012	2	BIGR34	174
492675	SUMMER2011	7/12/2011	2	BIGR34	118
461334	SUMMER2011	7/12/2011	2	BIGR34	106
455211	SUMMER2011	7/12/2011	2	BIGR34	127
450962	SUMMER2011	7/12/2011	2	BIGR34	141
450962	FALL2011	9/20/2011	2	BIGR34	145
575325	SUMMER2011	7/12/2011	2	BIGR34	119
575325	FALL2011	9/20/2011	2	BIGR34	123
491878	SUMMER2011	7/12/2011	2	BIGR34	134
455523	SUMMER2011	7/12/2011	2	BIGR34	141
536859	SUMMER2011	7/12/2011	2	BIGR34	177
536859	FALL2011	9/20/2011	2	BIGR34	173
536859	SUMMER2012	6/19/2012	2	BIGR34	220
455667	SUMMER2013	6/18/2013	2	BIGR34	206
455667	FALL2013	9/13/2013	2	BIGR34	210
986010	SUMMER2013	6/18/2013	2	BIGR34	219
462714	FALL2012	9/24/2012	2	BIGR34	81
501397	FALL2013	9/13/2013	2	BIGR34	126
906368	SUMMER2013	6/18/2013	2	BIGR34	207
461109	FALL2012	9/24/2012	2	BIGR34	93
420839	SUMMER2012	6/19/2012	2	BIGR34	73
424907	SUMMER2012	6/19/2012	2	BIGR34	75
451397	SUMMER2012	6/19/2012	2	BIGR34	71
574465	SUMMER2012	6/19/2012	2	BIGR34	73
493281	SUMMER2012	6/19/2012	2	BIGR34	71
450907	SUMMER2012	6/19/2012	2	BIGR34	70
576777	SUMMER2012	6/19/2012	2	BIGR34	76
455620	SUMMER2012	6/19/2012	2	BIGR34	146
425478	SUMMER2012	6/19/2012	2	BIGR34	148
422155	FALL2012	9/24/2012	2	BIGR34	218
459900	FALL2013	9/13/2013	2	BIGR34	162
904608	SUMMER2011	7/12/2011	2	BIGR35	149
904227	SUMMER2010	6/3/2010	2	BIGR35	111
466135	SUMMER2010	6/3/2010	2	BIGR35	116
452741	SUMMER2010	6/3/2010	2	BIGR35	147
933015	SUMMER2010	6/3/2010	2	BIGR35	208
932766	SUMMER2010	6/3/2010	2	BIGR35	203
464040	SUMMER2010	6/3/2010	2	BIGR35	149
908755	SUMMER2010	6/3/2010	2	BIGR35	154
934785	SUMMER2010	6/3/2010	2	BIGR35	147
934785	SUMMER2011	7/12/2011	2	BIGR35	199
451116	SUMMER2011	7/12/2011	2	BIGR35	174
941630	SUMMER2011	7/12/2011	2	BIGR35	175
492908	SUMMER2012	6/19/2012	2	BIGR35	203
426447	FALL2011	9/20/2011	2	BIGR35	169
467576	FALL2011	9/20/2011	2	BIGR35	80
575325	SUMMER2012	6/19/2012	2	BIGR35	195
456806	SUMMER2011	7/12/2011	2	BIGR35	71
457302	SUMMER2011	7/12/2011	2	BIGR35	116
492037	SUMMER2011	7/12/2011	2	BIGR35	125
489978	SUMMER2011	7/12/2011	2	BIGR35	73
985318	SUMMER2011	7/12/2011	2	BIGR35	113
985318	FALL2011	9/20/2011	2	BIGR35	111
450944	SUMMER2011	7/12/2011	2	BIGR35	129
450944	FALL2011	9/20/2011	2	BIGR35	131
494059	SUMMER2011	7/12/2011	2	BIGR35	99
495319	SUMMER2011	7/12/2011	2	BIGR35	132
495319	FALL2011	9/20/2011	2	BIGR35	130
458418	SUMMER2011	7/12/2011	2	BIGR35	147
458418	SUMMER2012	6/19/2012	2	BIGR35	217
458418	FALL2012	9/24/2012	2	BIGR35	226
576347	SUMMER2011	7/12/2011	2	BIGR35	156
458479	SUMMER2011	7/12/2011	2	BIGR35	70
625523	SUMMER2011	7/12/2011	2	BIGR35	71
533679	SUMMER2011	7/12/2011	2	BIGR35	75
534199	SUMMER2012	6/19/2012	2	BIGR35	201
460837	FALL2012	9/24/2012	2	BIGR35	223
625071	SUMMER2012	6/19/2012	2	BIGR35	170
906948	FALL2012	9/24/2012	2	BIGR35	87
981608	FALL2013	9/13/2013	2	BIGR35	206
574465	FALL2012	9/24/2012	2	BIGR35	80
450907	SUMMER2013	6/18/2013	2	BIGR35	137
534737	SUMMER2012	6/19/2012	2	BIGR35	70
534737	FALL2012	9/24/2012	2	BIGR35	74
534737	FALL2013	9/13/2013	2	BIGR35	128
533515	SUMMER2012	6/19/2012	2	BIGR35	71
422399	SUMMER2012	6/19/2012	2	BIGR35	75
461136	SUMMER2012	6/19/2012	2	BIGR35	74
422155	SUMMER2012	6/19/2012	2	BIGR35	72
567005	SUMMER2012	6/19/2012	2	BIGR35	75
567005	FALL2012	9/24/2012	2	BIGR35	83
495320	SUMMER2012	6/19/2012	2	BIGR35	151
450480	SUMMER2012	6/19/2012	2	BIGR35	211
452262	SUMMER2012	6/19/2012	2	BIGR35	155
452262	SUMMER2013	6/18/2013	2	BIGR35	216
460016	FALL2012	9/24/2012	2	BIGR35	84
906800	SUMMER2011	7/12/2011	2	BIGR36	147
906800	SUMMER2012	6/19/2012	2	BIGR36	184
906800	SUMMER2013	6/18/2013	2	BIGR36	208
494923	FALL2012	9/24/2012	2	BIGR36	213
926765	SUMMER2011	7/12/2011	2	BIGR36	147
904227	SUMMER2011	7/12/2011	2	BIGR36	157
904227	FALL2011	9/21/2011	2	BIGR36	156
466135	SUMMER2011	7/12/2011	2	BIGR36	148
933937	SUMMER2010	6/3/2010	2	BIGR36	188
451116	SUMMER2010	6/3/2010	2	BIGR36	147
907316	SUMMER2010	6/3/2010	2	BIGR36	120
905919	SUMMER2010	6/3/2010	2	BIGR36	117
941630	SUMMER2010	6/3/2010	2	BIGR36	152
941630	SUMMER2012	6/19/2012	2	BIGR36	210
462728	SUMMER2010	6/3/2010	2	BIGR36	148
928230	SUMMER2010	6/3/2010	2	BIGR36	129
906861	SUMMER2010	6/3/2010	2	BIGR36	119
425615	SUMMER2010	6/3/2010	2	BIGR36	152
927850	SUMMER2010	6/3/2010	2	BIGR36	158
943221	SUMMER2011	7/12/2011	2	BIGR36	151
492908	SUMMER2013	6/18/2013	2	BIGR36	226
450463	FALL2012	9/24/2012	2	BIGR36	206
450463	FALL2013	9/13/2013	2	BIGR36	236
467576	SUMMER2012	6/19/2012	2	BIGR36	158
459469	FALL2011	9/21/2011	2	BIGR36	103
577324	SUMMER2011	7/12/2011	2	BIGR36	72
576598	SUMMER2011	7/12/2011	2	BIGR36	70
577644	SUMMER2011	7/12/2011	2	BIGR36	110
575096	SUMMER2011	7/12/2011	2	BIGR36	120
575096	FALL2011	9/21/2011	2	BIGR36	125
455667	SUMMER2011	7/12/2011	2	BIGR36	110
567018	SUMMER2011	7/12/2011	2	BIGR36	70
983803	SUMMER2011	7/12/2011	2	BIGR36	75
448984	SUMMER2011	7/12/2011	2	BIGR36	77
426147	SUMMER2011	7/12/2011	2	BIGR36	71
460244	SUMMER2011	7/12/2011	2	BIGR36	74
534199	SUMMER2011	7/12/2011	2	BIGR36	117
534199	FALL2011	9/21/2011	2	BIGR36	121
543568	SUMMER2011	7/12/2011	2	BIGR36	135
423082	SUMMER2011	7/12/2011	2	BIGR36	126
454006	SUMMER2011	7/12/2011	2	BIGR36	141
460837	SUMMER2011	7/12/2011	2	BIGR36	160
460837	FALL2011	9/21/2011	2	BIGR36	160
460837	SUMMER2012	6/19/2012	2	BIGR36	216
460837	SUMMER2013	6/18/2013	2	BIGR36	236
984160	SUMMER2011	7/12/2011	2	BIGR36	169
455951	SUMMER2011	7/12/2011	2	BIGR36	121
455951	FALL2011	9/21/2011	2	BIGR36	122
625071	SUMMER2011	7/12/2011	2	BIGR36	109
491745	SUMMER2012	6/19/2012	2	BIGR36	176
491745	FALL2012	9/24/2012	2	BIGR36	183
982367	SUMMER2012	6/19/2012	2	BIGR36	185
424259	FALL2012	9/24/2012	2	BIGR36	84
626396	SUMMER2012	6/19/2012	2	BIGR36	73
622738	SUMMER2012	6/19/2012	2	BIGR36	77
424521	SUMMER2012	6/19/2012	2	BIGR36	74
457014	SUMMER2012	6/19/2012	2	BIGR36	72
457982	SUMMER2012	6/19/2012	2	BIGR36	75
450995	SUMMER2012	6/19/2012	2	BIGR36	72
573578	SUMMER2012	6/19/2012	2	BIGR36	73
573578	FALL2012	9/24/2012	2	BIGR36	85
460016	SUMMER2012	6/19/2012	2	BIGR36	71
533445	SUMMER2012	6/19/2012	2	BIGR36	72
533445	FALL2012	9/24/2012	2	BIGR36	81
573390	SUMMER2012	6/19/2012	2	BIGR36	83
494553	SUMMER2012	6/19/2012	2	BIGR36	165
531671	SUMMER2012	6/19/2012	2	BIGR36	147
531671	FALL2012	9/24/2012	2	BIGR36	147
531671	FALL2013	9/13/2013	2	BIGR36	194
491639	SUMMER2012	6/19/2012	2	BIGR36	157
457496	SUMMER2012	6/19/2012	2	BIGR36	71
577627	SUMMER2012	6/19/2012	2	BIGR36	75
455454	SUMMER2012	6/19/2012	2	BIGR36	77
455454	FALL2012	9/24/2012	2	BIGR36	95
494075	SUMMER2012	6/19/2012	2	BIGR36	75
457248	SUMMER2012	6/19/2012	2	BIGR36	76
567969	SUMMER2012	6/19/2012	2	BIGR36	84
536272	SUMMER2012	6/19/2012	2	BIGR36	139
494923	SUMMER2012	6/19/2012	2	BIGR37	206
943989	SUMMER2011	7/12/2011	2	BIGR37	166
943221	SUMMER2010	6/4/2010	2	BIGR37	113
467683	SUMMER2010	6/4/2010	2	BIGR37	130
933562	SUMMER2010	6/4/2010	2	BIGR37	219
448060	SUMMER2010	6/4/2010	2	BIGR37	229
467556	SUMMER2010	6/4/2010	2	BIGR37	146
928215	SUMMER2010	6/4/2010	2	BIGR37	156
499896	SUMMER2010	6/4/2010	2	BIGR37	134
499896	SUMMER2011	7/12/2011	2	BIGR37	155
499896	FALL2011	9/21/2011	2	BIGR37	153
499896	SUMMER2012	6/19/2012	2	BIGR37	183
906590	SUMMER2010	6/4/2010	2	BIGR37	102
904592	SUMMER2010	6/4/2010	2	BIGR37	114
922755	SUMMER2010	6/4/2010	2	BIGR37	122
928559	SUMMER2010	6/4/2010	2	BIGR37	234
933719	SUMMER2010	6/4/2010	2	BIGR37	132
908642	SUMMER2010	6/4/2010	2	BIGR37	192
535559	FALL2011	9/21/2011	2	BIGR37	127
578782	FALL2013	9/13/2013	2	BIGR37	197
461334	FALL2011	9/21/2011	2	BIGR37	104
456806	FALL2011	9/21/2011	2	BIGR37	79
494059	SUMMER2012	6/19/2012	2	BIGR37	174
577324	SUMMER2012	6/19/2012	2	BIGR37	156
576598	FALL2011	9/21/2011	2	BIGR37	77
448984	SUMMER2012	6/19/2012	2	BIGR37	147
460244	FALL2011	9/21/2011	2	BIGR37	78
543568	FALL2011	9/21/2011	2	BIGR37	134
984160	FALL2011	9/21/2011	2	BIGR37	171
981043	SUMMER2011	7/12/2011	2	BIGR37	115
981043	FALL2011	9/21/2011	2	BIGR37	116
981043	SUMMER2012	6/19/2012	2	BIGR37	185
491745	SUMMER2011	7/12/2011	2	BIGR37	117
491745	FALL2011	9/21/2011	2	BIGR37	115
982725	SUMMER2011	7/12/2011	2	BIGR37	134
982725	FALL2011	9/21/2011	2	BIGR37	139
975494	SUMMER2011	7/12/2011	2	BIGR37	148
577175	SUMMER2011	7/12/2011	2	BIGR37	70
982959	SUMMER2011	7/12/2011	2	BIGR37	147
982959	FALL2012	9/24/2012	2	BIGR37	192
984416	SUMMER2011	7/12/2011	2	BIGR37	170
423645	SUMMER2011	7/12/2011	2	BIGR37	115
986010	SUMMER2011	7/12/2011	2	BIGR37	138
981850	SUMMER2011	7/12/2011	2	BIGR37	155
981850	FALL2011	9/21/2011	2	BIGR37	155
460508	SUMMER2011	7/12/2011	2	BIGR37	71
460508	FALL2011	9/21/2011	2	BIGR37	77
985539	SUMMER2011	7/12/2011	2	BIGR37	119
985539	FALL2011	9/21/2011	2	BIGR37	118
577520	SUMMER2011	7/12/2011	2	BIGR37	206
577520	FALL2011	9/21/2011	2	BIGR37	205
986394	SUMMER2011	7/12/2011	2	BIGR37	114
450968	FALL2011	9/21/2011	2	BIGR37	102
456128	FALL2011	9/21/2011	2	BIGR37	136
533945	FALL2012	9/24/2012	2	BIGR37	90
424521	FALL2012	9/24/2012	2	BIGR37	80
567969	FALL2013	9/13/2013	2	BIGR37	138
426168	SUMMER2012	6/19/2012	2	BIGR37	72
455447	SUMMER2012	6/19/2012	2	BIGR37	70
455496	SUMMER2012	6/19/2012	2	BIGR37	74
458677	SUMMER2012	6/19/2012	2	BIGR37	71
576159	SUMMER2012	6/19/2012	2	BIGR37	73
576159	FALL2012	9/24/2012	2	BIGR37	78
576159	SUMMER2013	6/18/2013	2	BIGR37	121
457758	SUMMER2012	6/19/2012	2	BIGR37	72
536862	SUMMER2012	6/19/2012	2	BIGR37	73
425695	SUMMER2012	6/19/2012	2	BIGR37	71
533192	SUMMER2012	6/19/2012	2	BIGR37	77
983875	SUMMER2012	6/19/2012	2	BIGR37	81
426128	SUMMER2012	6/19/2012	2	BIGR37	78
424021	SUMMER2012	6/19/2012	2	BIGR37	77
451889	SUMMER2012	6/19/2012	2	BIGR37	128
492243	SUMMER2012	6/19/2012	2	BIGR37	183
908515	SUMMER2011	7/12/2011	2	BIGR38	218
908515	FALL2011	9/21/2011	2	BIGR38	215
909109	SUMMER2012	6/20/2012	2	BIGR38	221
934421	SUMMER2013	6/18/2013	2	BIGR38	224
932766	SUMMER2011	7/12/2011	2	BIGR38	212
933937	SUMMER2011	7/12/2011	2	BIGR38	214
499896	FALL2012	9/24/2012	2	BIGR38	185
498419	SUMMER2010	6/4/2010	2	BIGR38	163
907663	SUMMER2010	6/4/2010	2	BIGR38	109
907663	SUMMER2011	7/12/2011	2	BIGR38	150
934183	SUMMER2010	6/4/2010	2	BIGR38	187
934183	SUMMER2011	7/12/2011	2	BIGR38	209
934183	FALL2011	9/21/2011	2	BIGR38	205
906836	SUMMER2010	6/4/2010	2	BIGR38	169
906836	FALL2011	9/21/2011	2	BIGR38	183
502023	SUMMER2010	6/4/2010	2	BIGR38	200
502412	SUMMER2010	6/4/2010	2	BIGR38	192
463141	SUMMER2010	6/4/2010	2	BIGR38	157
494257	SUMMER2010	6/4/2010	2	BIGR38	145
925496	SUMMER2010	6/4/2010	2	BIGR38	294
464027	SUMMER2010	6/4/2010	2	BIGR38	185
464027	SUMMER2011	7/12/2011	2	BIGR38	199
464027	FALL2011	9/21/2011	2	BIGR38	195
464027	SUMMER2012	6/20/2012	2	BIGR38	220
464027	SUMMER2013	6/18/2013	2	BIGR38	225
464027	FALL2013	9/13/2013	2	BIGR38	225
904132	SUMMER2010	6/4/2010	2	BIGR38	133
926392	SUMMER2010	6/4/2010	2	BIGR38	220
926392	SUMMER2011	7/12/2011	2	BIGR38	217
928327	SUMMER2010	6/4/2010	2	BIGR38	107
937165	SUMMER2010	6/4/2010	2	BIGR38	192
908034	SUMMER2010	6/4/2010	2	BIGR38	103
932812	SUMMER2010	6/4/2010	2	BIGR38	208
929158	SUMMER2010	6/4/2010	2	BIGR38	122
468014	SUMMER2010	6/4/2010	2	BIGR38	219
465933	SUMMER2010	6/4/2010	2	BIGR38	155
942944	SUMMER2010	6/4/2010	2	BIGR38	238
904871	SUMMER2011	7/12/2011	2	BIGR38	157
982651	SUMMER2012	6/20/2012	2	BIGR38	230
578782	FALL2012	9/24/2012	2	BIGR38	186
578782	SUMMER2013	6/18/2013	2	BIGR38	199
421931	FALL2012	9/24/2012	2	BIGR38	143
421931	FALL2013	9/13/2013	2	BIGR38	173
457653	FALL2011	9/21/2011	2	BIGR38	128
452835	FALL2011	9/21/2011	2	BIGR38	121
452835	FALL2012	9/24/2012	2	BIGR38	174
452835	SUMMER2013	6/18/2013	2	BIGR38	189
455211	FALL2011	9/21/2011	2	BIGR38	123
455523	FALL2011	9/21/2011	2	BIGR38	137
455523	SUMMER2012	6/20/2012	2	BIGR38	186
455523	FALL2012	9/24/2012	2	BIGR38	187
455523	FALL2013	9/13/2013	2	BIGR38	204
492037	FALL2011	9/21/2011	2	BIGR38	120
985318	FALL2012	9/24/2012	2	BIGR38	198
577644	FALL2011	9/21/2011	2	BIGR38	107
448984	FALL2012	9/24/2012	2	BIGR38	152
448984	FALL2013	9/13/2013	2	BIGR38	192
460837	FALL2013	9/13/2013	2	BIGR38	240
625071	FALL2012	9/24/2012	2	BIGR38	171
625071	SUMMER2013	6/18/2013	2	BIGR38	189
981043	FALL2012	9/24/2012	2	BIGR38	192
981043	SUMMER2013	6/18/2013	2	BIGR38	220
981043	FALL2013	9/13/2013	2	BIGR38	219
982725	SUMMER2012	6/20/2012	2	BIGR38	215
982725	FALL2012	9/24/2012	2	BIGR38	224
982725	SUMMER2013	6/18/2013	2	BIGR38	247
975494	FALL2012	9/24/2012	2	BIGR38	208
577175	SUMMER2012	6/20/2012	2	BIGR38	135
577175	FALL2012	9/24/2012	2	BIGR38	135
577175	FALL2013	9/13/2013	2	BIGR38	164
577520	SUMMER2012	6/20/2012	2	BIGR38	248
577520	SUMMER2013	6/18/2013	2	BIGR38	265
986394	FALL2012	9/24/2012	2	BIGR38	165
986394	SUMMER2013	6/18/2013	2	BIGR38	179
974467	SUMMER2011	7/12/2011	2	BIGR38	290
422190	SUMMER2011	7/12/2011	2	BIGR38	108
422190	FALL2011	9/21/2011	2	BIGR38	107
985573	SUMMER2011	7/12/2011	2	BIGR38	71
980051	SUMMER2011	7/12/2011	2	BIGR38	119
980051	SUMMER2012	6/20/2012	2	BIGR38	190
980051	SUMMER2013	6/18/2013	2	BIGR38	223
985374	SUMMER2011	7/12/2011	2	BIGR38	116
985374	FALL2011	9/21/2011	2	BIGR38	114
985374	SUMMER2013	6/18/2013	2	BIGR38	205
450968	SUMMER2011	7/12/2011	2	BIGR38	103
984866	SUMMER2011	7/12/2011	2	BIGR38	115
422796	SUMMER2011	7/12/2011	2	BIGR38	125
455087	SUMMER2011	7/12/2011	2	BIGR38	132
459021	SUMMER2011	7/12/2011	2	BIGR38	204
448645	SUMMER2011	7/12/2011	2	BIGR38	130
454073	SUMMER2011	7/12/2011	2	BIGR38	119
454073	FALL2011	9/21/2011	2	BIGR38	121
454073	SUMMER2012	6/20/2012	2	BIGR38	180
454073	FALL2012	9/24/2012	2	BIGR38	181
984245	SUMMER2011	7/12/2011	2	BIGR38	136
448661	SUMMER2011	7/12/2011	2	BIGR38	130
573122	SUMMER2011	7/12/2011	2	BIGR38	138
980066	SUMMER2011	7/12/2011	2	BIGR38	137
980066	SUMMER2012	6/20/2012	2	BIGR38	205
985125	SUMMER2011	7/12/2011	2	BIGR38	125
985125	FALL2011	9/21/2011	2	BIGR38	122
982470	SUMMER2011	7/12/2011	2	BIGR38	151
982470	SUMMER2012	6/20/2012	2	BIGR38	203
982470	SUMMER2013	6/18/2013	2	BIGR38	217
982470	FALL2013	9/13/2013	2	BIGR38	217
575054	SUMMER2011	7/12/2011	2	BIGR38	153
575054	FALL2011	9/21/2011	2	BIGR38	150
535127	SUMMER2011	7/12/2011	2	BIGR38	159
535127	FALL2011	9/21/2011	2	BIGR38	155
535127	SUMMER2012	6/20/2012	2	BIGR38	208
535127	FALL2012	9/24/2012	2	BIGR38	209
535127	SUMMER2013	6/18/2013	2	BIGR38	227
980609	SUMMER2011	7/12/2011	2	BIGR38	158
980609	FALL2011	9/21/2011	2	BIGR38	154
980609	SUMMER2012	6/20/2012	2	BIGR38	201
980609	FALL2012	9/24/2012	2	BIGR38	201
980609	SUMMER2013	6/18/2013	2	BIGR38	212
980609	FALL2013	9/13/2013	2	BIGR38	209
985106	SUMMER2011	7/12/2011	2	BIGR38	185
975924	SUMMER2011	7/12/2011	2	BIGR38	82
425498	SUMMER2011	7/12/2011	2	BIGR38	122
456128	SUMMER2011	7/12/2011	2	BIGR38	138
981677	SUMMER2012	6/20/2012	2	BIGR38	224
981677	FALL2012	9/24/2012	2	BIGR38	231
576039	FALL2012	9/24/2012	2	BIGR38	97
462714	SUMMER2013	6/18/2013	2	BIGR38	132
907147	FALL2012	9/24/2012	2	BIGR38	129
904135	FALL2013	9/13/2013	2	BIGR38	143
536862	FALL2012	9/24/2012	2	BIGR38	79
533192	FALL2012	9/24/2012	2	BIGR38	88
426128	SUMMER2013	6/18/2013	2	BIGR38	138
426128	FALL2013	9/13/2013	2	BIGR38	138
492243	FALL2012	9/24/2012	2	BIGR38	183
459758	SUMMER2013	6/18/2013	2	BIGR38	184
455038	FALL2013	9/13/2013	2	BIGR38	230
578594	SUMMER2012	6/20/2012	2	BIGR38	179
460124	SUMMER2012	6/20/2012	2	BIGR38	84
459840	SUMMER2012	6/20/2012	2	BIGR38	77
459840	FALL2012	9/24/2012	2	BIGR38	83
424563	SUMMER2012	6/20/2012	2	BIGR38	78
982812	SUMMER2012	6/20/2012	2	BIGR38	128
536086	SUMMER2012	6/20/2012	2	BIGR38	82
455782	SUMMER2012	6/20/2012	2	BIGR38	73
421730	SUMMER2012	6/20/2012	2	BIGR38	191
421730	FALL2012	9/24/2012	2	BIGR38	195
578789	SUMMER2012	6/20/2012	2	BIGR38	77
578789	FALL2013	9/13/2013	2	BIGR38	126
452833	SUMMER2012	6/20/2012	2	BIGR38	74
424045	SUMMER2012	6/20/2012	2	BIGR38	70
576294	SUMMER2012	6/20/2012	2	BIGR38	194
424962	SUMMER2012	6/20/2012	2	BIGR38	162
424962	FALL2012	9/24/2012	2	BIGR38	162
424962	FALL2013	9/13/2013	2	BIGR38	182
424941	SUMMER2012	6/20/2012	2	BIGR38	139
461164	SUMMER2012	6/20/2012	2	BIGR38	80
535545	SUMMER2012	6/20/2012	2	BIGR38	81
983861	SUMMER2012	6/20/2012	2	BIGR38	147
983861	FALL2012	9/24/2012	2	BIGR38	148
983599	SUMMER2012	6/20/2012	2	BIGR38	144
453759	SUMMER2012	6/20/2012	2	BIGR38	73
578365	FALL2012	9/24/2012	2	BIGR38	164
928327	SUMMER2011	7/12/2011	2	BIGR39	142
928327	FALL2011	9/21/2011	2	BIGR39	142
929158	SUMMER2011	7/12/2011	2	BIGR39	163
913474	SUMMER2010	6/4/2010	2	BIGR39	155
903262	SUMMER2010	6/4/2010	2	BIGR39	157
911662	SUMMER2010	6/4/2010	2	BIGR39	185
909032	SUMMER2010	6/4/2010	2	BIGR39	219
926524	SUMMER2010	6/4/2010	2	BIGR39	196
925100	SUMMER2010	6/4/2010	2	BIGR39	150
925100	SUMMER2011	7/12/2011	2	BIGR39	171
925100	FALL2011	9/21/2011	2	BIGR39	166
452240	SUMMER2010	6/4/2010	2	BIGR39	158
498526	SUMMER2010	6/4/2010	2	BIGR39	193
498526	SUMMER2011	7/12/2011	2	BIGR39	207
939533	SUMMER2010	6/4/2010	2	BIGR39	119
939533	SUMMER2011	7/12/2011	2	BIGR39	165
939533	FALL2011	9/21/2011	2	BIGR39	164
934163	SUMMER2010	6/4/2010	2	BIGR39	209
904871	FALL2011	9/21/2011	2	BIGR39	153
463592	SUMMER2011	7/13/2011	2	BIGR39	156
463592	FALL2011	9/21/2011	2	BIGR39	151
463592	FALL2012	9/24/2012	2	BIGR39	200
457653	FALL2013	9/13/2013	2	BIGR39	225
457302	SUMMER2012	6/20/2012	2	BIGR39	198
986394	FALL2013	9/13/2013	2	BIGR39	182
534160	SUMMER2011	7/12/2011	2	BIGR39	113
534160	FALL2011	9/21/2011	2	BIGR39	114
576020	SUMMER2011	7/12/2011	2	BIGR39	124
576020	FALL2011	9/21/2011	2	BIGR39	127
986294	SUMMER2011	7/12/2011	2	BIGR39	195
982132	SUMMER2011	7/12/2011	2	BIGR39	179
968133	SUMMER2011	7/12/2011	2	BIGR39	122
968133	SUMMER2012	6/20/2012	2	BIGR39	197
968133	FALL2012	9/24/2012	2	BIGR39	207
968133	SUMMER2013	6/18/2013	2	BIGR39	227
968133	FALL2013	9/13/2013	2	BIGR39	232
491339	SUMMER2011	7/12/2011	2	BIGR39
491339	FALL2011	9/21/2011	2	BIGR39	162
981649	SUMMER2011	7/12/2011	2	BIGR39	127
983573	SUMMER2011	7/12/2011	2	BIGR39	116
981258	SUMMER2011	7/12/2011	2	BIGR39	102
981258	FALL2011	9/21/2011	2	BIGR39	100
981258	FALL2012	9/24/2012	2	BIGR39	177
973410	SUMMER2011	7/12/2011	2	BIGR39	70
983908	SUMMER2011	7/12/2011	2	BIGR39	136
983908	SUMMER2013	6/18/2013	2	BIGR39	234
981182	FALL2011	9/21/2011	2	BIGR39	132
457028	FALL2012	9/24/2012	2	BIGR39	230
920506	FALL2012	9/24/2012	2	BIGR39	87
932522	FALL2013	9/13/2013	2	BIGR39	129
567005	SUMMER2013	6/18/2013	2	BIGR39	133
425577	FALL2012	9/24/2012	2	BIGR39	173
536086	FALL2012	9/24/2012	2	BIGR39	101
568901	SUMMER2012	6/20/2012	2	BIGR39	78
568901	FALL2012	9/24/2012	2	BIGR39	90
568901	SUMMER2013	6/18/2013	2	BIGR39	138
568901	FALL2013	9/13/2013	2	BIGR39	140
577587	SUMMER2012	6/20/2012	2	BIGR39	151
425022	SUMMER2012	6/20/2012	2	BIGR39	79
985332	SUMMER2012	6/20/2012	2	BIGR39	140
542787	SUMMER2012	6/20/2012	2	BIGR39	77
542787	FALL2012	9/24/2012	2	BIGR39	84
493122	SUMMER2012	6/20/2012	2	BIGR39	230
493122	FALL2012	9/24/2012	2	BIGR39	239
573795	SUMMER2012	6/20/2012	2	BIGR39	73
984112	SUMMER2012	6/20/2012	2	BIGR39	70
984112	SUMMER2013	6/18/2013	2	BIGR39	131
421211	SUMMER2012	6/20/2012	2	BIGR39	71
421211	FALL2012	9/24/2012	2	BIGR39	78
578665	SUMMER2012	6/20/2012	2	BIGR39	73
424729	SUMMER2012	6/20/2012	2	BIGR39	75
573449	SUMMER2012	6/20/2012	2	BIGR39	75
573449	FALL2012	9/24/2012	2	BIGR39	88
452379	SUMMER2012	6/20/2012	2	BIGR39	71
454058	SUMMER2012	6/20/2012	2	BIGR39	75
489791	SUMMER2012	6/20/2012	2	BIGR39	70
489791	FALL2012	9/24/2012	2	BIGR39	83
424147	SUMMER2012	6/20/2012	2	BIGR39	85
531964	SUMMER2013	6/18/2013	2	BIGR39	147
575926	SUMMER2013	6/18/2013	2	BIGR39	130
903262	SUMMER2011	7/12/2011	2	BIGR40	183
931426	SUMMER2010	6/4/2010	2	BIGR40	163
904871	SUMMER2010	6/4/2010	2	BIGR40	138
931638	SUMMER2010	6/4/2010	2	BIGR40	155
931401	SUMMER2010	6/4/2010	2	BIGR40	227
936869	SUMMER2010	6/4/2010	2	BIGR40	146
936869	SUMMER2011	7/12/2011	2	BIGR40	198
936869	SUMMER2012	6/20/2012	2	BIGR40	251
[truncated: 3,466 more rows]
