# Supplementary material for: Hiding in Plain Sight: A Case for Cryptic Metapopulations in Brook Trout (Salvelinus fontinalis)
Source: PLoS One. 2016 Jan 5;11(1):e0146295. doi: 10.1371/journal.pone.0146295 (PMC4701135; doi:10.1371/journal.pone.0146295)
Supplement: S2 Dataset — (CSV) [file pone.0146295.s002.csv]

PIT_TAG	STREAM	SITE	MOVE	B52	B52	C24	C24	C28	C28	C38	C38	C79	C79	C86	C86	C88	C88	C113	C113	C115	C115	C129	C129	D75	D75	D91	D91	D100	D100
448362	BIG RUN	1	M	207	227	116	119	183	187	143	143	123	123	113	116	187	190	139	145	251	301	233	233	215	228	228	244	230	238
982651	BIG RUN	1	M	219	223	116	116	183	191	143	143	120	123	113	116	190	193	136	136	317	329	233	233	192	200	212	232	230	230
981921	BIG RUN	1	M	213	215	116	116	187	187	143	146	120	123	116	116	193	193	130	142	239	317	230	233	212	212	232	244	218	238
983591	BIG RUN	1	M	223	223	116	116	183	191	143	143	120	123	116	116	181	193	136	136	317	317	230	233	200	228	216	252	226	230
448081	BIG RUN	1	M	207	215	116	116	183	195	143	143	120	123	116	116	187	187	136	145	239	243	230	233	200	228	216	228	222	230
985338	BIG RUN	1	M	207	215	113	116	183	187	143	143	123	123	110	113	184	187	136	154	0	0	230	233	200	216	216	228	230	230
984033	BIG RUN	1	M	207	213	119	170	183	191	143	143	120	123	110	110	193	199	136	145	317	317	233	233	212	216	224	244	234	258
984364	BIG RUN	1	M	213	223	116	119	183	199	143	146	120	120	113	113	184	190	136	139	317	337	233	233	204	212	216	248	218	226
449138	BIG RUN	1	M	207	223	116	161	191	191	143	146	120	123	110	116	187	190	136	136	325	325	233	233	208	212	224	232	234	238
981641	BIG RUN	1	M	213	219	119	164	183	191	143	146	123	123	113	116	190	190	136	136	301	333	230	233	200	208	240	244	234	234
977796	BIG RUN	1	M	207	219	116	116	175	183	143	143	120	123	113	113	181	187	142	145	239	365	233	233	196	200	228	232	230	234
983550	BIG RUN	1	M	213	219	116	164	187	187	143	146	120	123	113	116	184	187	136	136	313	365	233	233	204	216	232	244	214	234
980406	BIG RUN	1	M	213	227	116	116	183	187	143	143	120	123	110	110	184	193	139	139	317	337	233	233	188	212	224	236	218	222
984655	BIG RUN	1	M	207	219	116	116	183	183	146	146	120	120	110	116	181	181	136	136	337	361	230	233	192	208	228	256	226	230
969450	BIG RUN	1	M	187	213	113	116	187	191	143	143	120	123	113	116	187	190	136	154	317	317	230	233	204	212	240	244	214	234
575366	BIG RUN	1	M	207	223	113	113	191	195	143	143	120	123	110	110	181	187	136	136	317	317	230	233	192	200	228	228	230	230
494867	BIG RUN	1	M	219	223	116	116	191	199	143	143	123	123	110	113	187	190	154	157	251	253	221	233	200	228	228	244	222	230
417007	BIG RUN	1	M	187	207	113	116	183	187	143	143	120	120	110	113	187	193	136	142	231	317	233	233	196	212	224	228	234	238
981673	BIG RUN	1	S	215	223	113	164	195	199	143	143	120	123	113	119	187	190	136	145	243	313	224	233	208	208	228	236	222	234
986103	BIG RUN	1	S	207	207	116	161	183	187	143	146	120	120	110	113	181	190	142	145	321	325	233	233	180	204	216	248	234	238
977807	BIG RUN	1	S	207	207	113	170	179	183	143	146	120	123	110	116	181	187	142	154	301	313	230	233	192	212	228	228	218	238
455092	BIG RUN	1	S	223	223	116	116	187	191	143	143	120	123	113	113	187	187	136	139	317	325	230	233	192	212	216	244	214	230
981655	BIG RUN	1	S	207	211	116	116	183	195	143	143	120	120	116	116	193	193	145	145	239	317	230	233	192	212	212	244	214	218
974534	BIG RUN	1	S	207	223	110	116	187	195	143	146	120	120	110	116	184	190	139	154	0	0	224	239	196	200	224	240	230	234
984107	BIG RUN	1	S	213	215	164	167	187	187	143	143	123	123	116	116	187	187	139	145	0	0	233	239	208	212	216	240	222	230
915405	BIG RUN	1	S	207	219	116	119	187	191	143	143	120	123	113	113	187	190	136	145	249	369	230	230	196	228	212	216	230	258
492563	BIG RUN	1	S	207	213	113	116	187	195	143	146	120	120	110	116	187	193	136	136	317	317	233	233	208	216	228	228	222	230
534587	BIG RUN	1	S	207	207	116	116	187	195	143	143	120	123	110	116	193	193	136	145	251	317	227	233	208	216	252	260	230	234
974604	BIG RUN	1	S	207	223	113	119	195	199	143	143	120	123	110	113	187	190	136	139	317	317	224	233	208	208	216	260	218	234
981930	BIG RUN	1	S	207	219	116	116	187	191	143	143	120	123	110	119	184	190	145	154	313	325	230	230	200	208	232	256	226	238
984856	BIG RUN	1	S	219	223	116	116	183	187	143	143	120	120	110	116	190	193	136	145	317	321	233	233	200	208	212	244	226	238
981413	BIG RUN	1	S	207	223	110	116	191	195	143	143	123	123	116	116	190	199	136	145	337	341	233	233	200	216	240	244	230	234
985955	BIG RUN	1	S	223	223	116	119	187	187	143	146	120	120	113	116	187	190	139	157	317	325	233	233	192	216	240	260	222	230
489690	BIG RUN	1	S	215	219	116	116	183	191	143	143	120	123	116	116	193	199	136	145	317	325	230	233	192	200	244	252	230	230
907447	BIG RUN	1	S	223	223	113	116	187	187	143	143	120	120	113	113	190	193	136	145	325	325	230	233	200	212	224	244	214	234
930032	BIG RUN	1	S	207	213	113	116	187	191	143	146	120	120	110	116	187	193	136	139	317	325	221	233	208	215	224	228	230	242
907812	BIG RUN	2	M	213	219	119	170	179	187	140	146	120	120	110	110	181	184	136	154	317	325	233	239	192	228	216	232	218	234
980450	BIG RUN	2	M	213	223	113	170	187	191	143	143	120	123	110	113	187	193	136	145	251	317	230	233	192	208	212	216	230	242
490671	BIG RUN	2	M	207	223	116	116	183	187	143	146	120	123	110	110	187	190	145	157	317	325	233	233	212	228	244	252	226	230
980049	BIG RUN	2	M	207	207	116	116	187	199	143	143	123	123	110	116	187	193	136	136	317	325	233	233	200	204	244	244	230	238
460442	BIG RUN	2	M	211	223	116	116	187	191	143	143	120	123	110	116	181	187	139	154	321	365	230	230	215	216	216	252	214	230
422764	BIG RUN	2	M	223	223	161	164	175	191	143	146	120	123	110	113	187	193	136	136	251	317	233	233	204	208	212	224	218	230
423435	BIG RUN	2	M	207	223	116	119	187	191	140	143	120	123	110	116	184	190	136	145	317	317	233	233	180	216	232	244	218	230
457925	BIG RUN	2	M	207	215	116	116	183	195	143	146	120	123	110	116	190	193	136	136	239	321	224	230	192	204	244	252	218	266
458158	BIG RUN	2	M	215	223	110	116	191	199	146	146	120	120	110	113	187	193	139	142	243	321	233	239	192	215	224	228	230	234
421931	BIG RUN	2	M	213	223	116	116	183	191	143	143	123	123	116	116	193	199	136	142	325	325	233	233	208	208	232	260	218	258
492675	BIG RUN	2	M	223	223	113	167	183	195	143	143	120	123	113	116	184	193	145	145	317	317	233	233	212	224	244	244	218	230
455523	BIG RUN	2	M	207	207	116	119	183	183	143	143	120	123	113	116	187	187	136	136	0	0	230	239	200	200	244	244	230	234
457302	BIG RUN	2	M	207	215	116	167	187	191	143	143	120	123	110	116	190	190	142	145	325	365	233	233	192	192	212	256	218	258
494059	BIG RUN	2	M	223	223	116	116	183	187	146	146	120	123	113	116	190	193	136	136	251	329	233	233	192	208	228	232	218	234
458418	BIG RUN	2	M	219	223	113	116	195	199	146	146	123	123	110	116	193	193	133	142	251	325	233	233	196	204	244	252	230	258
577644	BIG RUN	2	M	207	223	116	116	183	187	143	143	120	123	110	116	187	187	136	136	317	317	233	233	200	208	228	240	214	266
625071	BIG RUN	2	M	213	223	113	116	183	199	143	143	120	123	110	119	187	190	136	136	317	317	233	233	200	208	228	240	214	234
981043	BIG RUN	2	M	207	213	116	164	187	199	143	143	120	123	110	113	184	187	136	136	313	317	233	233	212	216	228	232	214	234
975494	BIG RUN	2	M	219	223	113	116	175	183	143	143	123	123	110	116	181	187	142	145	325	327	233	233	204	204	244	248	218	238
986010	BIG RUN	2	M	207	215	116	116	183	191	143	143	120	123	110	113	187	190	136	139	251	325	227	230	204	212	212	228	234	242
985573	BIG RUN	2	M	215	223	113	116	175	175	143	143	120	120	116	116	190	190	136	145	317	329	233	239	212	228	232	240	218	234
576020	BIG RUN	2	M	215	223	116	116	187	195	146	146	120	120	113	116	181	184	142	145	325	329	233	239	192	196	232	252	214	226
907810	BIG RUN	2	S	207	207	116	116	191	199	143	143	120	123	110	110	184	193	136	136	317	317	224	230	208	208	224	244	218	234
909504	BIG RUN	2	S	207	223	110	113	183	191	143	146	120	123	113	116	181	193	145	154	317	365	230	233	208	224	244	244	218	226
497450	BIG RUN	2	S	207	207	113	116	183	199	143	143	123	123	110	119	187	193	136	136	229	317	233	233	208	216	228	240	222	258
499896	BIG RUN	2	S	219	223	116	167	183	187	143	146	120	120	110	116	190	190	136	136	313	317	230	233	192	204	212	228	234	234
464027	BIG RUN	2	S	211	223	116	164	179	183	143	143	120	120	116	116	181	193	133	136	239	317	230	233	216	216	244	252	226	230
936869	BIG RUN	2	S	207	219	116	164	183	187	143	143	120	123	113	116	190	199	136	139	251	325	230	233	208	212	216	240	222	238
984860	BIG RUN	2	S	223	223	110	116	187	191	143	146	120	120	110	116	193	193	142	154	317	369	233	233	192	228	244	244	218	238
978392	BIG RUN	2	S	207	207	116	116	187	187	143	143	120	123	110	113	193	193	145	154	309	325	233	233	212	216	244	252	230	234
986106	BIG RUN	2	S	219	223	119	119	183	187	143	146	123	123	113	113	190	190	136	139	251	325	233	233	200	204	244	248	218	222
978063	BIG RUN	2	S	213	227	116	116	191	195	143	146	120	123	116	116	187	187	136	136	317	317	233	233	208	216	224	228	230	242
984067	BIG RUN	2	S	207	207	116	116	187	191	143	146	120	123	110	110	187	190	142	154	325	325	230	230	200	208	244	256	218	238
450580	BIG RUN	2	S	207	213	119	167	183	191	143	146	120	123	110	116	190	193	136	136	317	325	233	233	192	200	232	244	222	234
575325	BIG RUN	2	S	219	223	116	116	183	191	140	143	120	120	113	113	190	193	136	136	231	329	233	239	204	208	228	236	218	222
448984	BIG RUN	2	S	213	223	116	170	183	183	143	143	123	123	116	116	187	187	136	145	325	365	230	233	192	208	216	244	218	234
460837	BIG RUN	2	S	207	207	116	116	183	187	143	143	120	123	110	110	184	190	136	142	317	325	233	233	208	215	228	240	230	234
982725	BIG RUN	2	S	207	219	113	116	199	199	143	146	120	123	113	116	193	193	133	142	317	317	233	233	196	204	248	252	230	238
577520	BIG RUN	2	S	207	223	116	119	187	187	143	143	120	120	110	116	190	193	136	139	365	369	224	233	200	212	224	232	234	238
454073	BIG RUN	2	S	223	223	113	116	191	199	143	143	120	123	113	116	190	190	136	145	325	329	233	233	192	208	248	252	214	218
980066	BIG RUN	2	S	207	219	116	116	187	187	143	143	120	123	110	110	187	190	136	145	325	325	230	233	200	212	232	244	218	238
982470	BIG RUN	2	S	219	223	113	164	175	183	143	143	120	123	113	113	181	187	142	145	317	321	233	233	204	204	212	248	218	234
535127	BIG RUN	2	S	207	223	116	116	191	199	140	146	120	123	110	113	190	190	136	139	317	333	239	239	204	208	232	240	238	258
980609	BIG RUN	2	S	207	207	116	116	183	199	143	143	120	123	110	113	190	193	139	145	333	365	230	233	192	228	216	244	230	234
981618	BIG RUN	2	S	219	223	119	170	179	191	140	143	120	123	110	113	190	193	136	154	325	325	233	239	192	208	236	244	238	258
457028	BIG RUN	2	S	207	223	116	116	191	191	143	143	123	123	110	113	187	193	136	145	325	329	230	233	208	216	216	216	214	230
931639	BIG RUN	3	M	223	223	113	119	183	187	143	146	120	123	116	119	187	190	136	154	317	325	230	233	192	212	240	240	222	230
908913	BIG RUN	3	M	213	223	113	116	187	199	143	146	120	120	110	116	181	190	136	154	317	333	230	233	196	208	212	248	230	234
973634	BIG RUN	3	M	215	219	116	119	191	195	143	146	120	120	116	116	187	187	136	136	317	337	221	233	200	208	252	264	218	218
981677	BIG RUN	3	M	207	207	116	116	199	199	146	146	123	123	113	116	193	193	133	142	317	317	233	233	204	208	248	252	226	238
420990	BIG RUN	3	M	207	215	116	164	191	199	143	146	120	123	110	116	190	193	133	136	243	325	233	233	180	216	256	260	230	234
985092	BIG RUN	3	M	207	207	116	116	183	191	143	143	120	123	110	116	190	193	136	145	313	325	230	233	200	208	232	236	218	230
983278	BIG RUN	3	M	207	223	113	116	183	183	140	140	120	123	113	113	187	193	139	139	317	325	230	233	192	200	244	244	218	238
984421	BIG RUN	3	M	223	223	113	116	187	199	143	146	120	120	110	116	184	193	145	154	325	329	233	233	192	208	232	252	230	230
986256	BIG RUN	3	M	223	223	116	170	183	183	143	146	120	123	101	113	190	190	145	145	321	369	224	233	192	192	216	228	230	258
536400	BIG RUN	3	M	207	223	116	116	183	199	143	143	123	123	116	116	190	190	136	139	317	317	233	239	192	200	240	256	230	230
459455	BIG RUN	3	M	207	207	116	116	187	195	143	143	120	123	110	113	181	187	136	136	239	313	233	233	188	192	212	252	230	234
455364	BIG RUN	3	M	219	223	113	164	175	183	143	146	120	120	110	113	187	187	136	145	345	361	233	233	208	208	232	248	218	230
981047	BIG RUN	3	M	211	215	116	116	187	187	143	143	123	123	116	116	193	193	136	139	239	317	233	233	212	212	240	244	226	230
425731	BIG RUN	3	M	207	223	113	116	183	187	143	143	120	120	110	116	187	190	136	136	251	317	233	233	200	208	228	244	234	242
986102	BIG RUN	3	M	211	223	113	116	191	195	143	143	120	123	110	110	187	187	136	154	317	365	230	239	196	196	216	228	230	258
985506	BIG RUN	3	M	207	215	116	119	187	195	143	143	120	120	110	113	184	190	139	145	325	337	230	233	208	212	232	236	222	234
976826	BIG RUN	3	M	207	223	116	164	191	195	143	143	120	123	113	113	187	190	136	136	321	365	233	233	196	212	244	244	230	258
982950	BIG RUN	3	M	211	227	116	116	183	187	143	143	120	120	116	116	187	190	139	139	317	361	230	233	192	212	228	244	230	230
984151	BIG RUN	3	M	213	213	116	164	187	187	146	146	120	120	113	113	187	190	139	154	239	365	233	239	192	208	244	260	234	242
982367	BIG RUN	3	M	223	223	116	116	0	0	143	143	120	123	110	113	187	190	136	154	325	365	230	233	208	208	232	236	234	258
984893	BIG RUN	3	M	215	227	116	116	187	195	143	143	120	123	110	110	184	190	139	139	321	337	233	233	188	208	212	236	218	222
986513	BIG RUN	3	M	207	223	110	116	183	187	143	146	120	123	110	116	190	193	139	145	337	365	224	233	192	208	248	260	234	258
459897	BIG RUN	3	M	213	223	113	116	175	187	143	143	120	120	101	116	184	187	142	157	317	337	233	233	204	208	216	244	214	230
907659	BIG RUN	3	S	207	215	113	116	183	199	143	146	120	120	110	113	190	193	130	136	325	329	233	233	196	212	224	244	230	234
931340	BIG RUN	3	S	213	223	119	119	187	199	143	146	120	120	110	113	187	190	154	157	317	317	233	233	212	216	256	260	214	230
907175	BIG RUN	3	S	207	223	113	113	183	191	140	146	120	123	110	113	181	193	139	139	251	317	230	239	192	200	232	244	218	234
924712	BIG RUN	3	S	207	215	116	116	183	195	143	143	120	123	113	116	187	190	136	136	325	329	224	233	204	228	228	240	230	234
501317	BIG RUN	3	S	223	223	113	116	183	187	143	143	120	123	116	116	187	190	139	154	317	325	233	233	192	208	240	240	222	230
905534	BIG RUN	3	S	207	213	113	164	183	187	143	143	120	123	113	119	181	187	136	139	325	325	233	233	208	216	236	244	218	222
981624	BIG RUN	3	S	219	223	116	119	179	191	143	146	120	123	110	113	190	193	145	145	325	329	233	233	192	216	236	244	218	258
985224	BIG RUN	3	S	207	215	116	116	183	183	143	143	120	123	101	113	190	190	145	145	317	317	230	233	192	212	216	244	214	258
985555	BIG RUN	3	S	207	223	116	116	191	191	143	143	120	120	110	113	190	190	136	157	317	333	230	233	192	212	240	252	218	238
456234	BIG RUN	3	S	207	215	116	116	183	191	143	143	120	123	110	110	181	181	136	136	325	361	230	233	208	208	216	244	230	258
986182	BIG RUN	3	S	207	223	113	116	191	199	143	143	123	123	110	116	187	187	139	145	317	329	230	233	200	228	216	248	222	230
982295	BIG RUN	3	S	207	207	110	116	191	191	143	146	120	120	110	113	190	190	136	145	321	365	230	233	196	208	232	240	242	242
983105	BIG RUN	3	S	223	223	116	116	183	195	143	143	123	123	113	116	184	187	145	145	317	317	233	233	196	200	244	248	226	230
982674	BIG RUN	3	S	207	207	116	116	187	199	143	146	120	120	110	116	190	190	136	136	243	243	233	233	188	208	224	256	238	242
985053	BIG RUN	3	S	223	223	116	170	183	199	143	143	120	123	110	116	184	187	136	145	325	345	233	239	212	216	244	244	234	258
977871	BIG RUN	3	S	213	219	116	167	183	183	143	143	120	123	110	116	187	193	136	145	317	325	224	233	208	208	224	236	218	234
985543	BIG RUN	3	S	213	223	119	161	183	187	143	146	120	120	113	113	184	190	136	139	317	317	233	233	208	212	216	232	230	234
532758	BIG RUN	3	S	207	223	116	116	183	187	143	143	120	123	116	116	187	190	136	139	317	317	233	239	192	200	228	240	214	230
577445	BIG RUN	3	S	207	223	113	164	183	187	143	143	123	123	110	116	184	199	136	145	243	353	224	233	180	200	244	244	230	234
981650	BIG RUN	3	S	207	207	116	116	183	187	143	146	120	123	113	116	0	0	136	142	0	0	233	239	200	212	212	248	218	234
985755	BIG RUN	3	S	213	213	119	164	187	199	143	146	120	120	110	113	190	193	136	139	317	325	230	233	192	212	244	256	218	230
973344	BIG RUN	3	S	211	227	116	116	183	187	143	143	120	123	116	116	187	190	139	145	231	231	230	233	192	200	224	256	230	230
978784	BIG RUN	3	S	211	219	113	116	187	191	143	143	120	123	110	119	187	190	136	136	251	365	230	239	196	215	216	232	214	230
572648	BIG RUN	3	S	207	213	113	116	183	183	143	143	120	123	113	113	181	187	136	139	325	357	230	233	204	208	236	244	226	226
984382	BIG RUN	3	S	207	223	116	116	187	191	143	143	120	120	113	119	181	193	139	154	251	325	230	233	200	204	236	240	230	234
981869	BIG RUN	3	S	207	213	119	119	195	199	143	143	123	123	113	113	184	187	136	145	243	337	230	233	200	216	228	232	226	234
908571	MONROE RUN	4	M	207	207	113	116	183	183	143	143	120	123	110	110	187	193	136	136	317	369	230	233	200	216	236	244	230	234
465343	MONROE RUN	4	M	223	227	116	116	183	191	143	143	120	120	110	113	190	193	136	136	253	317	230	233	208	216	216	244	214	242
532764	MONROE RUN	4	M	207	219	116	116	191	199	143	143	120	123	110	113	193	193	136	136	239	243	233	233	192	216	216	248	234	238
983409	MONROE RUN	4	M	207	227	116	119	187	191	143	143	123	123	113	113	181	187	136	136	301	317	233	233	212	216	228	244	234	238
980101	MONROE RUN	4	M	207	223	113	116	183	191	143	143	120	120	110	116	181	190	136	154	317	341	233	233	200	216	248	252	214	234
450892	MONROE RUN	4	M	215	219	116	116	187	191	143	143	120	123	110	113	184	187	136	154	325	325	233	233	192	200	216	228	230	230
422591	MONROE RUN	4	M	207	219	116	119	187	187	140	143	120	123	110	113	181	193	136	136	317	321	230	236	192	228	216	248	230	230
456995	MONROE RUN	4	M	207	207	116	116	183	187	143	143	120	120	110	110	187	187	136	136	317	369	233	233	192	192	228	232	218	218
421851	MONROE RUN	4	M	219	223	116	167	183	195	143	146	120	120	116	116	193	193	136	145	317	317	224	233	192	192	252	264	230	258
982955	MONROE RUN	4	M	219	223	113	116	183	191	143	143	120	120	116	116	181	190	136	136	325	325	233	233	192	200	240	252	230	242
982446	MONROE RUN	4	M	207	219	116	119	183	191	143	143	123	123	101	110	181	187	145	154	251	365	230	233	200	212	232	244	230	258
426587	MONROE RUN	4	M	223	223	113	116	187	191	143	146	120	123	110	116	190	193	136	154	249	317	230	233	208	216	240	244	218	230
985554	MONROE RUN	4	M	207	207	116	119	183	187	143	143	123	123	113	116	187	190	136	145	251	325	233	233	212	228	232	244	218	234
982791	MONROE RUN	4	M	207	223	116	116	191	199	143	143	120	123	110	113	190	193	136	139	239	325	233	233	192	216	224	228	0	0
983421	MONROE RUN	4	M	207	207	116	116	191	199	143	143	123	123	113	116	187	193	136	139	317	325	233	233	212	216	224	228	234	242
982472	MONROE RUN	4	M	207	223	116	119	187	191	143	143	120	123	116	116	187	187	136	154	251	317	224	233	215	216	216	232	218	218
982726	MONROE RUN	4	M	207	207	116	119	183	191	143	143	120	123	113	116	187	193	136	136	325	329	233	233	192	200	216	216	226	234
983530	MONROE RUN	4	M	211	223	116	167	187	191	143	146	120	123	110	116	181	190	136	154	317	345	233	233	192	200	224	252	230	234
981783	MONROE RUN	4	M	207	207	116	116	183	191	143	143	120	123	110	113	181	187	139	157	325	325	233	233	208	228	228	244	230	234
568709	MONROE RUN	4	M	207	223	113	116	183	191	143	143	123	123	110	110	181	187	136	154	353	369	230	230	200	212	228	256	230	230
421048	MONROE RUN	4	M	227	227	116	119	187	199	143	143	123	123	110	113	193	193	136	136	317	329	233	233	200	204	0	0	234	242
540958	MONROE RUN	4	M	223	223	113	113	187	191	143	146	120	123	113	113	187	193	136	154	317	325	233	233	208	216	216	244	214	242
531853	MONROE RUN	4	M	223	223	110	119	183	183	143	143	120	123	110	110	187	193	136	136	239	251	230	233	192	208	216	216	218	230
933416	MONROE RUN	4	S	219	219	113	116	187	199	143	146	123	123	110	110	193	193	136	145	251	317	233	233	192	200	228	232	230	234
943029	MONROE RUN	4	S	223	223	113	116	191	199	143	146	120	120	110	110	187	187	136	145	333	353	230	233	200	208	228	256	234	234
925176	MONROE RUN	4	S	207	207	113	116	183	191	143	146	120	123	110	110	181	181	139	157	317	317	230	236	192	208	216	252	222	230
627232	MONROE RUN	4	S	207	219	116	116	183	191	143	143	120	123	0	0	187	199	0	0	0	0	230	233	192	200	0	0	230	230
986107	MONROE RUN	4	S	207	223	113	119	183	191	143	143	120	123	113	113	187	190	139	154	317	325	230	239	208	212	216	240	234	238
459737	MONROE RUN	4	S	207	219	116	116	191	191	143	143	120	123	113	116	187	187	136	145	325	333	230	233	192	200	216	228	230	230
975565	MONROE RUN	4	S	207	215	113	119	187	191	140	143	120	123	110	113	181	190	139	154	317	353	230	233	192	200	216	244	222	230
980498	MONROE RUN	4	S	223	223	116	119	0	0	143	143	120	123	113	116	187	190	136	139	251	325	233	239	192	212	216	248	218	230
985368	MONROE RUN	4	S	211	219	116	116	183	191	143	143	120	123	110	113	181	190	136	139	353	369	233	233	192	204	216	216	222	230
982808	MONROE RUN	4	S	207	207	113	116	187	191	143	143	120	123	110	113	184	193	136	154	317	337	233	233	212	212	244	244	218	230
578061	MONROE RUN	4	S	207	207	116	116	183	199	143	146	120	123	113	113	187	190	145	154	317	369	227	233	208	212	252	256	226	234
982982	MONROE RUN	4	S	207	207	116	116	183	195	143	143	123	123	113	113	181	187	136	157	325	369	233	233	208	212	216	252	222	230
983923	MONROE RUN	4	S	207	213	113	113	187	191	143	143	120	123	113	116	187	187	139	154	317	325	230	233	208	212	216	228	218	242
459984	MONROE RUN	4	S	207	207	113	119	183	191	143	146	120	123	113	113	187	190	139	154	317	329	230	239	192	208	216	252	218	238
983391	MONROE RUN	4	S	207	215	116	119	183	195	143	143	123	123	110	110	181	187	136	157	301	329	233	233	208	208	216	228	222	230
452363	MONROE RUN	4	S	219	223	116	119	183	191	143	143	123	123	101	113	187	190	136	154	301	317	233	233	212	216	244	256	214	230
979024	MONROE RUN	4	S	223	223	110	119	183	191	143	143	120	123	110	113	187	187	136	136	321	329	233	233	196	216	228	232	218	218
491201	MONROE RUN	4	S	223	223	113	116	187	187	143	143	120	123	113	113	187	190	139	154	249	317	233	233	208	212	228	240	218	230
915078	MONROE RUN	4	S	219	219	119	170	183	183	143	143	123	123	110	113	187	190	136	154	321	361	233	233	204	216	216	216	214	242
577575	MONROE RUN	4	S	207	215	116	116	183	191	143	143	120	123	110	116	187	187	145	157	317	329	224	233	208	212	228	228	218	234
423945	MONROE RUN	4	S	207	207	116	116	183	183	143	143	120	120	110	116	187	187	136	139	301	321	230	233	192	204	216	216	230	254
982915	MONROE RUN	4	S	207	223	116	116	183	183	143	146	123	123	110	116	181	193	136	154	333	369	233	233	212	228	216	232	230	234
489538	MONROE RUN	4	S	207	223	116	116	191	199	143	143	123	123	113	116	187	193	139	154	325	365	233	233	212	216	216	260	214	214
973405	MONROE RUN	4	S	207	223	113	116	183	191	143	146	123	123	110	116	193	193	139	154	239	365	233	233	200	200	228	232	218	230
932444	MONROE RUN	5	M	207	223	116	119	183	183	143	143	120	120	110	113	187	193	136	157	239	243	230	233	208	216	216	256	222	222
932797	MONROE RUN	5	M	207	219	113	116	191	199	143	143	123	123	113	116	187	190	142	157	329	329	233	233	192	208	228	260	218	230
500458	MONROE RUN	5	M	215	223	113	116	183	183	143	143	123	123	110	116	190	193	139	154	317	369	233	233	212	228	216	228	226	234
928769	MONROE RUN	5	M	215	215	116	170	183	191	146	146	123	123	110	110	193	193	139	157	251	317	233	236	208	216	216	232	222	230
577423	MONROE RUN	5	M	213	223	116	116	183	191	143	143	120	123	113	116	190	193	136	154	249	317	230	233	208	216	228	240	214	230
980289	MONROE RUN	5	M	207	213	116	116	187	199	143	143	123	123	113	113	190	190	136	142	251	329	233	233	204	216	244	260	218	230
982813	MONROE RUN	5	M	207	207	113	116	187	199	143	143	123	123	113	113	187	193	139	154	317	325	233	236	212	216	224	244	214	242
985388	MONROE RUN	5	M	215	227	119	167	183	191	140	143	120	120	110	116	184	187	145	154	317	325	230	233	192	212	0	0	230	238
985906	MONROE RUN	5	M	219	223	116	116	191	191	143	143	120	120	110	113	187	190	154	157	243	251	233	233	192	200	228	228	230	230
425719	MONROE RUN	5	M	213	223	113	113	191	195	143	143	120	123	110	110	184	190	136	157	317	365	233	233	208	216	228	232	218	230
983584	MONROE RUN	5	M	207	207	116	119	191	191	143	146	120	123	113	113	190	190	139	145	329	369	233	239	192	208	216	240	218	238
984595	MONROE RUN	5	M	207	215	116	116	183	191	143	143	120	123	110	116	181	181	139	157	0	0	224	233	208	216	244	252	230	230
455733	MONROE RUN	5	M	207	207	116	164	183	191	143	143	123	123	110	113	187	190	136	136	317	317	233	236	208	216	232	252	218	230
913810	MONROE RUN	5	M	211	227	116	167	187	191	143	146	120	123	110	116	187	190	136	154	321	345	233	233	192	212	224	244	230	234
940009	MONROE RUN	5	M	207	219	116	119	183	187	140	143	120	123	110	110	181	193	136	139	317	345	233	236	192	228	216	248	222	230
929509	MONROE RUN	5	M	207	223	116	119	187	187	140	143	120	123	110	110	181	193	136	139	317	321	233	236	192	200	216	248	222	230
923561	MONROE RUN	5	M	207	215	116	119	191	195	143	143	123	123	113	113	187	190	136	139	317	369	233	233	196	204	240	244	234	242
933705	MONROE RUN	5	M	207	215	113	116	183	183	143	143	120	120	116	116	190	193	145	157	317	329	230	233	200	216	216	252	222	226
932284	MONROE RUN	5	M	207	219	113	116	183	191	143	146	120	120	110	116	187	190	136	154	321	369	233	233	208	212	236	252	218	230
937169	MONROE RUN	5	M	223	223	113	116	187	191	143	143	120	123	110	116	181	193	136	139	321	345	230	233	192	212	244	252	230	230
543337	MONROE RUN	5	M	223	227	116	116	183	199	140	143	120	123	110	113	193	193	136	139	325	325	224	230	216	228	248	264	226	234
541064	MONROE RUN	5	M	207	207	116	116	187	191	143	143	120	123	110	110	193	193	136	145	309	325	227	233	204	216	244	252	238	238
575020	MONROE RUN	5	M	207	219	110	119	183	191	143	143	120	123	113	116	187	190	136	154	321	369	233	233	196	200	228	240	218	218
495329	MONROE RUN	5	M	207	207	116	164	183	191	143	146	123	123	116	116	190	193	136	145	325	333	233	236	192	228	228	252	230	234
905755	MONROE RUN	5	S	207	213	116	116	187	191	143	143	120	123	110	113	187	193	136	154	305	317	233	233	204	212	228	244	230	234
935772	MONROE RUN	5	S	207	207	116	116	187	199	143	143	123	123	113	116	190	190	136	154	251	317	233	239	192	216	228	244	230	230
935232	MONROE RUN	5	S	207	207	116	119	183	183	143	143	123	123	110	113	187	190	136	157	239	243	230	233	208	216	248	256	230	230
501170	MONROE RUN	5	S	207	219	119	164	187	191	143	146	120	123	110	113	187	187	136	136	345	369	233	233	196	216	232	236	226	234
983578	MONROE RUN	5	S	207	223	116	119	191	191	143	146	120	123	110	113	187	193	139	154	0	0	230	233	204	212	216	216	230	234
979103	MONROE RUN	5	S	207	223	116	119	183	187	140	143	120	123	110	110	181	193	136	139	317	321	233	236	192	200	216	264	218	222
457929	MONROE RUN	5	S	207	215	116	116	183	183	143	146	123	123	113	116	181	190	136	136	243	369	230	233	228	228	232	252	230	242
569699	MONROE RUN	5	S	207	219	116	119	183	183	143	146	120	123	110	110	187	187	136	157	301	365	233	233	200	204	216	216	230	230
943660	MONROE RUN	5	S	207	215	113	116	175	183	140	143	120	120	110	113	181	193	145	157	321	329	230	233	200	216	216	228	222	258
460871	MONROE RUN	5	S	219	219	110	116	183	183	143	146	120	123	110	113	187	190	136	136	251	325	230	233	196	200	216	232	218	234
905853	MONROE RUN	5	S	215	219	116	164	175	183	143	143	120	120	110	116	190	193	136	145	321	329	230	233	208	216	216	232	230	230
942009	MONROE RUN	5	S	223	223	116	116	183	187	143	143	120	120	110	110	190	193	139	139	317	321	230	230	208	216	216	264	218	230
926562	MONROE RUN	5	S	215	219	113	116	191	199	143	143	120	120	116	116	190	193	136	145	317	333	233	233	192	212	216	252	222	226
934941	MONROE RUN	5	S	219	223	116	116	183	199	143	143	120	123	110	113	187	190	154	154	243	251	233	233	192	200	228	244	230	230
575671	MONROE RUN	5	S	207	207	116	116	183	183	143	143	120	123	113	113	181	190	139	157	301	325	233	233	208	228	244	252	230	234
451858	MONROE RUN	5	S	207	207	119	119	183	187	143	143	123	123	110	116	181	181	136	139	321	345	230	233	192	192	216	216	222	230
625575	MONROE RUN	5	S	207	223	116	167	187	191	143	143	120	123	110	116	187	193	136	139	321	345	233	233	200	200	244	244	230	230
450452	MONROE RUN	5	S	207	223	116	119	183	191	143	143	120	123	110	113	187	190	139	154	317	321	230	233	200	212	216	244	230	234
458059	MONROE RUN	5	S	207	219	116	116	183	199	143	143	120	123	110	113	190	193	136	145	243	317	230	233	192	204	216	216	222	234
450421	MONROE RUN	5	S	223	223	116	116	183	191	143	143	120	120	110	110	181	187	133	154	317	369	230	233	196	208	216	228	218	218
424094	MONROE RUN	5	S	215	223	110	167	183	195	143	143	120	120	113	116	190	193	139	145	243	353	233	233	192	216	216	252	222	230
455189	MONROE RUN	5	S	219	223	116	164	191	191	143	143	120	123	110	110	193	199	136	136	243	321	233	233	200	200	244	264	218	226
569852	MONROE RUN	5	S	213	223	116	119	187	191	143	143	120	123	110	116	181	187	139	145	253	253	233	233	200	208	216	256	214	234
