# Supplementary material for: Hiding in Plain Sight: A Case for Cryptic Metapopulations in Brook Trout (Salvelinus fontinalis)
Source: PLoS One. 2016 Jan 5;11(1):e0146295. doi: 10.1371/journal.pone.0146295 (PMC4701135; doi:10.1371/journal.pone.0146295)
Supplement: S3 Dataset — (CSV) [file pone.0146295.s003.csv]

ANTENNA	DATE_TIME	PIT_TAG
BIGR_LO	6/26/2012 15:32	425425
BIGR_LO	6/26/2012 15:32	497894
BIGR_LO	6/26/2012 15:47	425425
BIGR_LO	6/26/2012 16:03	425425
BIGR_LO	6/26/2012 16:05	497894
BIGR_LO	6/26/2012 16:05	425425
BIGR_LO	6/26/2012 16:17	458852
BIGR_LO	6/26/2012 16:20	425425
BIGR_LO	6/26/2012 16:21	458852
BIGR_LO	6/26/2012 16:28	425425
BIGR_LO	6/26/2012 16:29	497894
BIGR_LO	6/26/2012 16:30	458852
BIGR_LO	6/26/2012 16:30	425425
BIGR_LO	6/26/2012 16:31	425425
BIGR_LO	6/26/2012 16:31	458852
BIGR_LO	6/26/2012 16:34	425425
BIGR_LO	6/26/2012 16:34	458852
BIGR_LO	6/26/2012 16:37	425425
BIGR_LO	6/26/2012 16:37	458852
BIGR_LO	6/26/2012 16:38	458852
BIGR_LO	6/26/2012 16:39	425425
BIGR_LO	6/26/2012 16:39	458852
BIGR_LO	6/26/2012 16:44	425425
BIGR_LO	6/26/2012 16:44	458852
BIGR_LO	6/26/2012 16:46	425425
BIGR_LO	6/26/2012 16:46	458852
BIGR_LO	6/26/2012 16:49	425425
BIGR_LO	6/26/2012 16:49	458852
BIGR_LO	6/26/2012 16:54	425425
BIGR_LO	6/26/2012 16:55	458852
BIGR_LO	6/26/2012 16:56	425425
BIGR_LO	6/26/2012 16:56	458852
BIGR_LO	6/26/2012 16:58	425425
BIGR_LO	6/26/2012 16:58	458852
BIGR_LO	6/26/2012 16:59	458852
BIGR_LO	6/26/2012 16:59	425425
BIGR_LO	6/26/2012 17:00	458852
BIGR_LO	6/26/2012 17:00	425425
BIGR_LO	6/26/2012 17:01	425425
BIGR_LO	6/26/2012 17:01	458852
BIGR_LO	6/26/2012 17:03	425425
BIGR_LO	6/26/2012 17:03	458852
BIGR_LO	6/26/2012 17:04	425425
BIGR_LO	6/26/2012 17:04	458852
BIGR_LO	6/26/2012 17:05	425425
BIGR_LO	6/26/2012 17:05	458852
BIGR_LO	6/26/2012 17:06	425425
BIGR_LO	6/26/2012 17:06	458852
BIGR_LO	6/26/2012 17:09	425425
BIGR_LO	6/26/2012 17:09	458852
BIGR_LO	6/26/2012 17:18	425425
BIGR_LO	6/26/2012 17:19	458852
BIGR_LO	6/26/2012 17:22	425425
BIGR_LO	6/26/2012 17:22	458852
BIGR_LO	6/26/2012 17:25	425425
BIGR_LO	6/26/2012 17:25	458852
BIGR_LO	6/26/2012 17:26	425425
BIGR_LO	6/26/2012 17:26	458852
BIGR_LO	6/26/2012 17:27	425425
BIGR_LO	6/26/2012 17:27	458852
BIGR_LO	6/26/2012 17:30	425425
BIGR_LO	6/26/2012 17:31	458852
BIGR_LO	6/26/2012 17:32	425425
BIGR_LO	6/26/2012 17:33	458852
BIGR_LO	6/26/2012 17:34	425425
BIGR_LO	6/26/2012 17:35	458852
BIGR_LO	6/26/2012 17:36	425425
BIGR_LO	6/26/2012 17:36	458852
BIGR_LO	6/26/2012 17:37	425425
BIGR_LO	6/26/2012 17:37	458852
BIGR_LO	6/26/2012 17:40	425425
BIGR_LO	6/26/2012 17:40	458852
BIGR_LO	6/26/2012 17:42	425425
BIGR_LO	6/26/2012 17:42	458852
BIGR_LO	6/26/2012 17:43	425425
BIGR_LO	6/26/2012 17:43	458852
BIGR_LO	6/26/2012 17:45	425425
BIGR_LO	6/26/2012 17:45	458852
BIGR_LO	6/26/2012 17:46	425425
BIGR_LO	6/26/2012 17:46	458852
BIGR_LO	6/26/2012 17:47	425425
BIGR_LO	6/26/2012 17:47	458852
BIGR_LO	6/26/2012 17:48	425425
BIGR_LO	6/26/2012 17:48	458852
BIGR_LO	6/26/2012 17:51	425425
BIGR_LO	6/26/2012 17:51	458852
BIGR_LO	6/26/2012 17:52	425425
BIGR_LO	6/26/2012 17:52	458852
BIGR_LO	6/26/2012 17:53	425425
BIGR_LO	6/26/2012 17:53	458852
BIGR_LO	6/26/2012 17:54	425425
BIGR_LO	6/26/2012 17:54	458852
BIGR_LO	6/26/2012 17:56	425425
BIGR_LO	6/26/2012 17:56	458852
BIGR_LO	6/26/2012 17:57	425425
BIGR_LO	6/26/2012 17:57	458852
BIGR_LO	6/26/2012 17:58	425425
BIGR_LO	6/26/2012 17:58	458852
BIGR_LO	6/26/2012 18:01	425425
BIGR_LO	6/26/2012 18:01	458852
BIGR_LO	6/26/2012 18:03	425425
BIGR_LO	6/26/2012 18:03	458852
BIGR_LO	6/26/2012 18:03	497894
BIGR_LO	6/26/2012 18:04	425425
BIGR_LO	6/26/2012 18:04	458852
BIGR_LO	6/26/2012 18:05	425425
BIGR_LO	6/26/2012 18:05	458852
BIGR_LO	6/26/2012 18:09	425425
BIGR_LO	6/26/2012 18:09	458852
BIGR_LO	6/26/2012 18:10	425425
BIGR_LO	6/26/2012 18:10	458852
BIGR_LO	6/26/2012 18:11	425425
BIGR_LO	6/26/2012 18:11	458852
BIGR_LO	6/26/2012 18:12	425425
BIGR_LO	6/26/2012 18:12	458852
BIGR_LO	6/26/2012 18:13	425425
BIGR_LO	6/26/2012 18:13	458852
BIGR_LO	6/26/2012 18:14	425425
BIGR_LO	6/26/2012 18:14	458852
BIGR_LO	6/26/2012 18:15	425425
BIGR_LO	6/26/2012 18:15	458852
BIGR_LO	6/26/2012 18:16	425425
BIGR_LO	6/26/2012 18:17	458852
BIGR_LO	6/26/2012 18:17	425425
BIGR_LO	6/26/2012 18:18	458852
BIGR_LO	6/26/2012 18:18	425425
BIGR_LO	6/26/2012 18:19	425425
BIGR_LO	6/26/2012 18:19	458852
BIGR_LO	6/26/2012 18:20	425425
BIGR_LO	6/26/2012 18:20	458852
BIGR_LO	6/26/2012 18:21	458852
BIGR_LO	6/26/2012 18:22	425425
BIGR_LO	6/26/2012 18:22	458852
BIGR_LO	6/26/2012 18:24	425425
BIGR_LO	6/26/2012 18:24	458852
BIGR_LO	6/26/2012 18:26	425425
BIGR_LO	6/26/2012 18:27	458852
BIGR_LO	6/26/2012 18:27	425425
BIGR_LO	6/26/2012 18:28	425425
BIGR_LO	6/26/2012 18:28	458852
BIGR_LO	6/26/2012 18:33	425425
BIGR_LO	6/26/2012 18:34	458852
BIGR_LO	6/26/2012 18:34	425425
BIGR_LO	6/26/2012 18:35	458852
BIGR_LO	6/26/2012 18:36	425425
BIGR_LO	6/26/2012 18:36	458852
BIGR_LO	6/26/2012 18:38	425425
BIGR_LO	6/26/2012 18:39	458852
BIGR_LO	6/26/2012 18:39	425425
BIGR_LO	6/26/2012 18:46	425425
BIGR_LO	6/26/2012 18:46	458852
BIGR_LO	6/26/2012 18:47	458852
BIGR_LO	6/26/2012 18:48	425425
BIGR_LO	6/26/2012 18:48	458852
BIGR_LO	6/26/2012 18:49	425425
BIGR_LO	6/26/2012 18:51	458852
BIGR_LO	6/26/2012 18:53	425425
BIGR_LO	6/26/2012 18:54	458852
BIGR_LO	6/26/2012 18:57	425425
BIGR_LO	6/26/2012 18:57	458852
BIGR_LO	6/26/2012 18:59	425425
BIGR_LO	6/26/2012 18:59	458852
BIGR_LO	6/26/2012 19:01	425425
BIGR_LO	6/26/2012 19:01	458852
BIGR_LO	6/26/2012 19:03	425425
BIGR_LO	6/26/2012 19:03	458852
BIGR_LO	6/26/2012 19:04	425425
BIGR_LO	6/26/2012 19:05	458852
BIGR_LO	6/26/2012 19:06	425425
BIGR_LO	6/26/2012 19:06	458852
BIGR_LO	6/26/2012 19:07	425425
BIGR_LO	6/26/2012 19:07	458852
BIGR_LO	6/26/2012 19:08	425425
BIGR_LO	6/26/2012 19:08	458852
BIGR_LO	6/26/2012 19:09	425425
BIGR_LO	6/26/2012 19:09	458852
BIGR_LO	6/26/2012 19:12	425425
BIGR_LO	6/26/2012 19:12	458852
BIGR_LO	6/26/2012 19:14	425425
BIGR_LO	6/26/2012 19:14	458852
BIGR_LO	6/26/2012 19:16	425425
BIGR_LO	6/26/2012 19:17	458852
BIGR_LO	6/26/2012 19:19	425425
BIGR_LO	6/26/2012 19:19	458852
BIGR_LO	6/26/2012 19:22	425425
BIGR_LO	6/26/2012 19:22	458852
BIGR_LO	6/26/2012 19:23	425425
BIGR_LO	6/26/2012 19:23	458852
BIGR_LO	6/26/2012 19:24	425425
BIGR_LO	6/26/2012 19:25	458852
BIGR_LO	6/26/2012 19:27	425425
BIGR_LO	6/26/2012 19:27	458852
BIGR_LO	6/26/2012 19:36	425425
BIGR_LO	6/26/2012 19:37	458852
BIGR_LO	6/26/2012 19:37	425425
BIGR_LO	6/26/2012 19:43	425425
BIGR_LO	6/26/2012 19:44	458852
BIGR_LO	6/26/2012 19:52	425425
BIGR_LO	6/26/2012 19:52	458852
BIGR_LO	6/26/2012 19:53	425425
BIGR_LO	6/26/2012 19:53	458852
BIGR_LO	6/26/2012 19:54	425425
BIGR_LO	6/26/2012 19:54	458852
BIGR_LO	6/26/2012 19:55	458852
BIGR_LO	6/26/2012 19:56	425425
BIGR_LO	6/26/2012 19:56	458852
BIGR_LO	6/26/2012 19:57	425425
BIGR_LO	6/26/2012 19:57	458852
BIGR_LO	6/26/2012 19:58	425425
BIGR_LO	6/26/2012 19:58	458852
BIGR_LO	6/26/2012 20:01	425425
BIGR_LO	6/26/2012 20:01	458852
BIGR_LO	6/26/2012 20:02	425425
BIGR_LO	6/26/2012 20:02	458852
BIGR_LO	6/26/2012 20:03	458852
BIGR_LO	6/26/2012 20:04	425425
BIGR_LO	6/26/2012 20:04	458852
BIGR_LO	6/26/2012 20:06	425425
BIGR_LO	6/26/2012 20:08	425425
BIGR_LO	6/26/2012 20:08	497894
BIGR_LO	6/26/2012 20:09	425425
BIGR_LO	6/26/2012 20:19	497894
BIGR_LO	6/26/2012 20:19	425425
BIGR_LO	6/26/2012 20:21	497894
BIGR_LO	6/26/2012 20:21	425425
BIGR_LO	6/26/2012 20:22	425425
BIGR_LO	6/26/2012 20:22	497894
BIGR_LO	6/26/2012 20:37	425425
BIGR_LO	6/26/2012 20:52	425425
BIGR_LO	6/26/2012 21:01	497894
BIGR_LO	6/26/2012 21:14	460065
BIGR_LO	6/26/2012 21:14	497894
BIGR_LO	6/26/2012 21:15	460065
BIGR_LO	6/26/2012 21:15	497894
BIGR_LO	6/26/2012 21:28	984382
BIGR_LO	6/26/2012 21:35	497894
BIGR_LO	6/26/2012 21:45	932620
BIGR_LO	6/26/2012 22:00	932620
BIGR_LO	6/26/2012 22:11	460065
BIGR_LO	6/26/2012 22:12	497894
BIGR_LO	6/26/2012 22:15	460065
BIGR_LO	6/26/2012 22:15	497894
BIGR_LO	6/26/2012 22:29	460065
BIGR_LO	6/26/2012 22:29	497894
BIGR_LO	6/26/2012 22:34	460065
BIGR_LO	6/26/2012 22:34	497894
BIGR_LO	6/26/2012 22:49	497894
BIGR_LO	6/26/2012 23:05	497894
BIGR_LO	6/26/2012 23:16	932620
BIGR_LO	6/26/2012 23:16	497894
BIGR_LO	6/26/2012 23:17	578503
BIGR_LO	6/26/2012 23:17	497894
BIGR_LO	6/26/2012 23:33	497894
BIGR_LO	6/26/2012 23:34	578503
BIGR_LO	6/26/2012 23:34	497894
BIGR_LO	6/26/2012 23:39	460065
BIGR_LO	6/26/2012 23:41	497894
BIGR_LO	6/26/2012 23:45	460065
BIGR_LO	6/26/2012 23:45	497894
BIGR_LO	6/27/2012 0:02	497894
BIGR_LO	6/27/2012 0:17	497894
BIGR_LO	6/27/2012 0:32	497894
BIGR_LO	6/27/2012 0:48	497894
BIGR_LO	6/27/2012 1:03	497894
BIGR_LO	6/27/2012 1:07	932620
BIGR_LO	6/27/2012 1:08	497894
BIGR_LO	6/27/2012 1:23	497894
BIGR_LO	6/27/2012 1:26	932620
BIGR_LO	6/27/2012 1:27	497894
BIGR_LO	6/27/2012 1:43	497894
BIGR_LO	6/27/2012 1:48	458412
BIGR_LO	6/27/2012 1:48	497894
BIGR_LO	6/27/2012 1:51	578503
BIGR_LO	6/27/2012 1:51	497894
BIGR_LO	6/27/2012 1:52	458412
BIGR_LO	6/27/2012 1:52	497894
BIGR_LO	6/27/2012 1:52	578503
BIGR_LO	6/27/2012 1:53	458412
BIGR_LO	6/27/2012 1:54	497894
BIGR_LO	6/27/2012 2:09	497894
BIGR_LO	6/27/2012 2:28	497894
BIGR_LO	6/27/2012 2:40	932620
BIGR_LO	6/27/2012 2:43	497894
BIGR_LO	6/27/2012 2:58	497894
BIGR_LO	6/27/2012 2:58	932620
BIGR_LO	6/27/2012 3:00	497894
BIGR_LO	6/27/2012 3:16	932620
BIGR_LO	6/27/2012 3:19	497894
BIGR_LO	6/27/2012 3:22	984382
BIGR_LO	6/27/2012 3:23	497894
BIGR_LO	6/27/2012 3:26	984382
BIGR_LO	6/27/2012 3:26	932620
BIGR_LO	6/27/2012 3:26	497894
BIGR_LO	6/27/2012 3:27	984382
BIGR_LO	6/27/2012 3:28	932620
BIGR_LO	6/27/2012 3:29	497894
BIGR_LO	6/27/2012 3:32	932620
BIGR_LO	6/27/2012 3:32	984382
BIGR_LO	6/27/2012 3:34	497894
BIGR_LO	6/27/2012 3:41	932620
BIGR_LO	6/27/2012 3:42	497894
BIGR_LO	6/27/2012 3:59	932620
BIGR_LO	6/27/2012 4:00	497894
BIGR_LO	6/27/2012 4:05	932620
BIGR_LO	6/27/2012 4:05	497894
BIGR_LO	6/27/2012 4:06	497894
BIGR_LO	6/27/2012 4:07	932620
BIGR_LO	6/27/2012 4:08	497894
BIGR_LO	6/27/2012 4:08	932620
BIGR_LO	6/27/2012 4:18	497894
BIGR_LO	6/27/2012 4:22	981869
BIGR_LO	6/27/2012 4:33	932620
BIGR_LO	6/27/2012 4:38	981869
BIGR_LO	6/27/2012 4:38	497894
BIGR_LO	6/27/2012 4:47	932620
BIGR_LO	6/27/2012 4:47	497894
BIGR_LO	6/27/2012 4:51	497894
BIGR_LO	6/27/2012 4:51	932620
BIGR_LO	6/27/2012 4:58	984382
BIGR_LO	6/27/2012 4:58	932620
BIGR_LO	6/27/2012 4:59	497894
BIGR_LO	6/27/2012 4:59	984382
BIGR_LO	6/27/2012 5:01	981869
BIGR_LO	6/27/2012 5:02	932620
BIGR_LO	6/27/2012 5:02	981869
BIGR_LO	6/27/2012 5:03	981869
BIGR_LO	6/27/2012 5:17	497894
BIGR_LO	6/27/2012 5:22	981869
BIGR_LO	6/27/2012 5:38	981869
BIGR_LO	6/27/2012 5:42	497894
BIGR_LO	6/27/2012 5:42	981869
BIGR_LO	6/27/2012 5:44	497894
BIGR_LO	6/27/2012 5:52	460065
BIGR_LO	6/27/2012 5:53	984382
BIGR_LO	6/27/2012 5:55	497894
BIGR_LO	6/27/2012 5:57	458852
BIGR_LO	6/27/2012 6:01	460065
BIGR_LO	6/27/2012 6:09	458852
BIGR_LO	6/27/2012 6:24	425425
BIGR_LO	6/27/2012 6:24	458852
BIGR_LO	6/27/2012 6:28	425425
BIGR_LO	6/27/2012 6:37	458852
BIGR_LO	6/27/2012 6:37	425425
BIGR_LO	6/27/2012 6:53	497894
BIGR_LO	6/27/2012 6:53	425425
BIGR_LO	6/27/2012 6:54	497894
BIGR_LO	6/27/2012 6:54	425425
BIGR_LO	6/27/2012 6:57	497894
BIGR_LO	6/27/2012 6:58	425425
BIGR_LO	6/27/2012 6:59	497894
BIGR_LO	6/27/2012 7:03	425425
BIGR_LO	6/27/2012 7:03	497894
BIGR_LO	6/27/2012 7:03	458852
BIGR_LO	6/27/2012 7:05	425425
BIGR_LO	6/27/2012 7:06	497894
BIGR_LO	6/27/2012 7:06	425425
BIGR_LO	6/27/2012 7:07	497894
BIGR_LO	6/27/2012 7:07	425425
BIGR_LO	6/27/2012 7:09	458852
BIGR_LO	6/27/2012 7:09	425425
BIGR_LO	6/27/2012 7:14	458852
BIGR_LO	6/27/2012 7:14	425425
BIGR_LO	6/27/2012 7:22	458852
BIGR_LO	6/27/2012 7:23	425425
BIGR_LO	6/27/2012 7:39	425425
BIGR_LO	6/27/2012 7:39	458852
BIGR_LO	6/27/2012 7:55	425425
BIGR_LO	6/27/2012 8:01	497894
BIGR_LO	6/27/2012 8:20	458852
BIGR_LO	6/27/2012 8:26	497894
BIGR_LO	6/27/2012 8:41	497894
BIGR_LO	6/27/2012 8:56	497894
BIGR_LO	6/27/2012 9:11	497894
BIGR_LO	6/27/2012 9:27	497894
BIGR_LO	6/27/2012 9:42	497894
BIGR_LO	6/27/2012 9:58	497894
BIGR_LO	6/27/2012 10:13	497894
BIGR_LO	6/27/2012 10:28	497894
BIGR_LO	6/27/2012 10:43	497894
BIGR_LO	6/27/2012 10:58	497894
BIGR_LO	6/27/2012 11:13	497894
BIGR_LO	6/27/2012 11:28	497894
BIGR_LO	6/27/2012 11:43	497894
BIGR_LO	6/27/2012 11:58	497894
BIGR_LO	6/27/2012 12:14	497894
BIGR_LO	6/27/2012 12:29	497894
BIGR_LO	6/27/2012 12:45	497894
BIGR_LO	6/27/2012 13:00	497894
BIGR_LO	6/27/2012 13:16	497894
BIGR_LO	6/27/2012 13:23	425425
BIGR_LO	6/27/2012 13:24	497894
BIGR_LO	6/27/2012 13:39	497894
BIGR_LO	6/27/2012 13:55	497894
BIGR_LO	6/27/2012 14:10	497894
BIGR_LO	6/27/2012 14:25	425425
BIGR_LO	6/27/2012 14:26	497894
BIGR_LO	6/27/2012 14:42	497894
BIGR_LO	6/27/2012 14:57	497894
BIGR_LO	6/27/2012 15:12	497894
BIGR_LO	6/27/2012 15:27	497894
BIGR_LO	6/27/2012 15:42	497894
BIGR_LO	6/27/2012 15:57	497894
BIGR_LO	6/27/2012 16:12	497894
BIGR_LO	6/27/2012 16:27	497894
BIGR_LO	6/27/2012 16:37	458852
BIGR_LO	6/27/2012 16:38	497894
BIGR_LO	6/27/2012 16:45	425425
BIGR_LO	6/27/2012 16:45	497894
BIGR_LO	6/27/2012 16:48	458852
BIGR_LO	6/27/2012 16:48	497894
BIGR_LO	6/27/2012 16:52	425425
BIGR_LO	6/27/2012 17:00	497894
BIGR_LO	6/27/2012 17:03	425425
BIGR_LO	6/27/2012 17:04	497894
BIGR_LO	6/27/2012 17:04	425425
BIGR_LO	6/27/2012 17:14	425425
BIGR_LO	6/27/2012 17:14	497894
BIGR_LO	6/27/2012 17:15	425425
BIGR_LO	6/27/2012 17:15	497894
BIGR_LO	6/27/2012 17:20	425425
BIGR_LO	6/27/2012 17:20	497894
BIGR_LO	6/27/2012 17:35	497894
BIGR_LO	6/27/2012 17:51	497894
BIGR_LO	6/27/2012 18:06	497894
BIGR_LO	6/27/2012 18:15	425425
BIGR_LO	6/27/2012 18:15	497894
BIGR_LO	6/27/2012 18:19	425425
BIGR_LO	6/27/2012 18:20	497894
BIGR_LO	6/27/2012 18:29	425425
BIGR_LO	6/27/2012 18:29	497894
BIGR_LO	6/27/2012 18:37	425425
BIGR_LO	6/27/2012 18:37	497894
BIGR_LO	6/27/2012 18:52	497894
BIGR_LO	6/27/2012 19:07	497894
BIGR_LO	6/27/2012 19:22	497894
BIGR_LO	6/27/2012 19:38	497894
BIGR_LO	6/27/2012 19:46	458852
BIGR_LO	6/27/2012 19:46	497894
BIGR_LO	6/27/2012 20:01	497894
BIGR_LO	6/27/2012 20:16	497894
BIGR_LO	6/27/2012 20:22	458852
BIGR_LO	6/27/2012 20:22	497894
BIGR_LO	6/27/2012 20:44	497894
BIGR_LO	6/27/2012 20:59	497894
BIGR_LO	6/27/2012 21:08	458852
BIGR_LO	6/27/2012 21:08	497894
BIGR_LO	6/27/2012 21:09	497894
BIGR_LO	6/27/2012 21:10	458852
BIGR_LO	6/27/2012 21:10	497894
BIGR_LO	6/27/2012 21:11	458852
BIGR_LO	6/27/2012 21:11	497894
BIGR_LO	6/27/2012 21:13	458852
BIGR_LO	6/27/2012 21:13	497894
BIGR_LO	6/27/2012 21:14	458852
BIGR_LO	6/27/2012 21:14	497894
BIGR_LO	6/27/2012 21:15	497894
BIGR_LO	6/27/2012 21:18	458852
BIGR_LO	6/27/2012 21:18	497894
BIGR_LO	6/27/2012 21:31	460065
BIGR_LO	6/27/2012 21:31	932620
BIGR_LO	6/27/2012 21:33	497894
BIGR_LO	6/27/2012 21:49	497894
BIGR_LO	6/27/2012 22:04	497894
BIGR_LO	6/27/2012 22:09	932620
BIGR_LO	6/27/2012 22:16	497894
BIGR_LO	6/27/2012 22:31	497894
BIGR_LO	6/27/2012 22:48	497894
BIGR_LO	6/27/2012 22:52	981869
BIGR_LO	6/27/2012 22:53	460065
BIGR_LO	6/27/2012 22:54	981869
BIGR_LO	6/27/2012 22:56	497894
BIGR_LO	6/27/2012 22:56	981869
BIGR_LO	6/27/2012 22:57	981869
BIGR_LO	6/27/2012 22:58	497894
BIGR_LO	6/27/2012 22:59	981869
BIGR_LO	6/27/2012 23:00	497894
BIGR_LO	6/27/2012 23:03	981869
BIGR_LO	6/27/2012 23:05	497894
BIGR_LO	6/27/2012 23:06	981869
BIGR_LO	6/27/2012 23:06	458852
BIGR_LO	6/27/2012 23:07	981869
BIGR_LO	6/27/2012 23:08	497894
BIGR_LO	6/27/2012 23:08	981869
BIGR_LO	6/27/2012 23:14	497894
BIGR_LO	6/27/2012 23:18	981869
BIGR_LO	6/27/2012 23:24	497894
BIGR_LO	6/27/2012 23:26	460065
BIGR_LO	6/27/2012 23:27	981869
BIGR_LO	6/27/2012 23:31	460065
BIGR_LO	6/27/2012 23:32	497894
BIGR_LO	6/27/2012 23:47	497894
BIGR_LO	6/27/2012 23:51	460065
BIGR_LO	6/27/2012 23:55	497894
BIGR_LO	6/27/2012 23:55	932620
BIGR_LO	6/27/2012 23:56	497894
BIGR_LO	6/28/2012 0:05	932620
BIGR_LO	6/28/2012 0:05	497894
BIGR_LO	6/28/2012 0:20	497894
BIGR_LO	6/28/2012 0:36	497894
BIGR_LO	6/28/2012 0:51	497894
BIGR_LO	6/28/2012 0:55	460065
BIGR_LO	6/28/2012 0:57	497894
BIGR_LO	6/28/2012 1:09	460065
BIGR_LO	6/28/2012 1:10	497894
BIGR_LO	6/28/2012 1:25	497894
BIGR_LO	6/28/2012 1:33	460065
BIGR_LO	6/28/2012 1:34	497894
BIGR_LO	6/28/2012 1:35	932620
BIGR_LO	6/28/2012 1:36	497894
BIGR_LO	6/28/2012 1:51	497894
BIGR_LO	6/28/2012 1:52	578503
BIGR_LO	6/28/2012 1:52	460065
BIGR_LO	6/28/2012 1:53	497894
BIGR_LO	6/28/2012 1:56	460065
BIGR_LO	6/28/2012 1:59	497894
BIGR_LO	6/28/2012 2:05	460065
BIGR_LO	6/28/2012 2:05	497894
BIGR_LO	6/28/2012 2:09	460065
BIGR_LO	6/28/2012 2:10	497894
BIGR_LO	6/28/2012 2:26	497894
BIGR_LO	6/28/2012 2:28	460065
BIGR_LO	6/28/2012 2:31	497894
BIGR_LO	6/28/2012 2:46	497894
BIGR_LO	6/28/2012 3:02	497894
BIGR_LO	6/28/2012 3:21	497894
BIGR_LO	6/28/2012 3:33	932620
BIGR_LO	6/28/2012 3:33	497894
BIGR_LO	6/28/2012 3:38	460065
BIGR_LO	6/28/2012 3:38	497894
BIGR_LO	6/28/2012 3:39	460065
BIGR_LO	6/28/2012 3:39	497894
BIGR_LO	6/28/2012 3:40	460065
BIGR_LO	6/28/2012 3:40	497894
BIGR_LO	6/28/2012 3:41	460065
BIGR_LO	6/28/2012 3:42	497894
BIGR_LO	6/28/2012 3:53	460065
BIGR_LO	6/28/2012 3:55	497894
BIGR_LO	6/28/2012 4:02	578503
BIGR_LO	6/28/2012 4:03	497894
BIGR_LO	6/28/2012 4:03	578503
BIGR_LO	6/28/2012 4:12	497894
BIGR_LO	6/28/2012 4:16	458412
BIGR_LO	6/28/2012 4:17	497894
BIGR_LO	6/28/2012 4:18	458412
BIGR_LO	6/28/2012 4:19	497894
BIGR_LO	6/28/2012 4:28	932620
BIGR_LO	6/28/2012 4:29	497894
BIGR_LO	6/28/2012 4:31	932620
BIGR_LO	6/28/2012 4:31	497894
BIGR_LO	6/28/2012 4:38	497894
BIGR_LO	6/28/2012 4:51	932620
BIGR_LO	6/28/2012 4:59	497894
BIGR_LO	6/28/2012 4:59	932620
BIGR_LO	6/28/2012 5:06	497894
BIGR_LO	6/28/2012 5:07	932620
BIGR_LO	6/28/2012 5:19	460065
BIGR_LO	6/28/2012 5:19	932620
BIGR_LO	6/28/2012 5:21	460065
BIGR_LO	6/28/2012 5:30	497894
BIGR_LO	6/28/2012 5:40	984382
BIGR_LO	6/28/2012 5:40	497894
BIGR_LO	6/28/2012 5:47	458852
BIGR_LO	6/28/2012 5:49	984382
BIGR_LO	6/28/2012 5:53	497894
BIGR_LO	6/28/2012 5:57	425425
BIGR_LO	6/28/2012 6:00	458852
BIGR_LO	6/28/2012 6:16	458852
BIGR_LO	6/28/2012 6:21	497894
BIGR_LO	6/28/2012 6:37	497894
BIGR_LO	6/28/2012 6:37	425425
BIGR_LO	6/28/2012 6:41	425425
BIGR_LO	6/28/2012 6:42	497894
BIGR_LO	6/28/2012 6:57	497894
BIGR_LO	6/28/2012 7:01	425425
BIGR_LO	6/28/2012 7:01	497894
BIGR_LO	6/28/2012 7:16	497894
BIGR_LO	6/28/2012 7:31	497894
BIGR_LO	6/28/2012 7:42	425425
BIGR_LO	6/28/2012 7:42	497894
BIGR_LO	6/28/2012 7:43	425425
BIGR_LO	6/28/2012 7:43	497894
BIGR_LO	6/28/2012 7:58	497894
BIGR_LO	6/28/2012 8:13	497894
BIGR_LO	6/28/2012 8:28	497894
BIGR_LO	6/28/2012 8:43	497894
BIGR_LO	6/28/2012 8:58	497894
BIGR_LO	6/28/2012 9:11	458852
BIGR_LO	6/28/2012 9:12	497894
BIGR_LO	6/28/2012 9:27	497894
BIGR_LO	6/28/2012 9:42	497894
BIGR_LO	6/28/2012 9:54	458852
BIGR_LO	6/28/2012 9:55	425425
BIGR_LO	6/28/2012 9:57	497894
BIGR_LO	6/28/2012 10:12	497894
BIGR_LO	6/28/2012 10:28	497894
BIGR_LO	6/28/2012 10:43	497894
BIGR_LO	6/28/2012 10:58	497894
BIGR_LO	6/28/2012 11:13	497894
BIGR_LO	6/28/2012 11:28	497894
BIGR_LO	6/28/2012 11:43	497894
BIGR_LO	6/28/2012 11:58	497894
BIGR_LO	6/28/2012 12:13	497894
BIGR_LO	6/28/2012 12:31	497894
BIGR_LO	6/28/2012 12:49	497894
BIGR_LO	6/28/2012 13:40	497894
BIGR_LO	6/28/2012 13:55	497894
BIGR_LO	6/28/2012 14:07	425425
BIGR_LO	6/28/2012 14:09	458852
BIGR_LO	6/28/2012 14:09	497894
BIGR_LO	6/28/2012 14:11	425425
BIGR_LO	6/28/2012 14:13	497894
BIGR_LO	6/28/2012 14:28	497894
BIGR_LO	6/28/2012 14:35	425425
BIGR_LO	6/28/2012 14:35	497894
BIGR_LO	6/28/2012 14:48	425425
BIGR_LO	6/28/2012 14:51	497894
BIGR_LO	6/28/2012 15:05	425425
BIGR_LO	6/28/2012 15:07	497894
BIGR_LO	6/28/2012 15:22	497894
BIGR_LO	6/28/2012 15:34	458852
BIGR_LO	6/28/2012 15:37	497894
BIGR_LO	6/28/2012 15:52	497894
BIGR_LO	6/28/2012 15:52	458852
BIGR_LO	6/28/2012 15:53	497894
BIGR_LO	6/28/2012 16:08	497894
BIGR_LO	6/28/2012 16:23	497894
BIGR_LO	6/28/2012 16:38	497894
BIGR_LO	6/28/2012 16:53	497894
BIGR_LO	6/28/2012 16:57	425425
BIGR_LO	6/28/2012 16:58	497894
BIGR_LO	6/28/2012 17:03	458852
BIGR_LO	6/28/2012 17:03	497894
BIGR_LO	6/28/2012 17:07	425425
BIGR_LO	6/28/2012 17:09	497894
BIGR_LO	6/28/2012 17:25	497894
BIGR_LO	6/28/2012 17:40	497894
BIGR_LO	6/28/2012 17:55	497894
BIGR_LO	6/28/2012 17:55	425425
BIGR_LO	6/28/2012 17:55	458852
BIGR_LO	6/28/2012 17:56	425425
BIGR_LO	6/28/2012 17:56	497894
BIGR_LO	6/28/2012 18:08	425425
BIGR_LO	6/28/2012 18:08	497894
BIGR_LO	6/28/2012 18:23	497894
BIGR_LO	6/28/2012 18:31	458852
BIGR_LO	6/28/2012 18:34	497894
BIGR_LO	6/28/2012 18:50	497894
BIGR_LO	6/28/2012 19:05	497894
BIGR_LO	6/28/2012 19:20	497894
BIGR_LO	6/28/2012 19:38	497894
BIGR_LO	6/28/2012 19:54	497894
BIGR_LO	6/28/2012 20:09	497894
BIGR_LO	6/28/2012 20:26	497894
BIGR_LO	6/28/2012 20:41	497894
BIGR_LO	6/28/2012 20:54	458852
BIGR_LO	6/28/2012 20:54	497894
BIGR_LO	6/28/2012 20:55	458852
BIGR_LO	6/28/2012 20:55	497894
BIGR_LO	6/28/2012 20:56	497894
BIGR_LO	6/28/2012 21:05	458852
BIGR_LO	6/28/2012 21:05	497894
BIGR_LO	6/28/2012 21:06	458852
BIGR_LO	6/28/2012 21:06	497894
BIGR_LO	6/28/2012 21:16	458852
BIGR_LO	6/28/2012 21:16	497894
BIGR_LO	6/28/2012 21:20	458852
BIGR_LO	6/28/2012 21:20	497894
BIGR_LO	6/28/2012 21:32	932620
BIGR_LO	6/28/2012 21:32	497894
BIGR_LO	6/28/2012 21:33	932620
BIGR_LO	6/28/2012 21:34	497894
BIGR_LO	6/28/2012 21:42	932620
BIGR_LO	6/28/2012 21:45	497894
BIGR_LO	6/28/2012 21:47	578503
BIGR_LO	6/28/2012 21:47	497894
BIGR_LO	6/28/2012 21:48	932620
BIGR_LO	6/28/2012 21:49	497894
BIGR_LO	6/28/2012 21:50	932620
BIGR_LO	6/28/2012 22:00	497894
BIGR_LO	6/28/2012 22:16	460065
BIGR_LO	6/28/2012 22:16	497894
BIGR_LO	6/28/2012 22:17	497894
BIGR_LO	6/28/2012 22:17	460065
BIGR_LO	6/28/2012 22:19	497894
BIGR_LO	6/28/2012 22:19	460065
BIGR_LO	6/28/2012 22:20	497894
BIGR_LO	6/28/2012 22:20	460065
BIGR_LO	6/28/2012 22:21	497894
BIGR_LO	6/28/2012 22:21	460065
BIGR_LO	6/28/2012 22:22	497894
BIGR_LO	6/28/2012 22:22	460065
BIGR_LO	6/28/2012 22:23	497894
BIGR_LO	6/28/2012 22:38	460065
BIGR_LO	6/28/2012 22:38	497894
BIGR_LO	6/28/2012 22:39	460065
BIGR_LO	6/28/2012 22:39	497894
BIGR_LO	6/28/2012 22:43	460065
BIGR_LO	6/28/2012 22:43	497894
BIGR_LO	6/28/2012 22:50	460065
BIGR_LO	6/28/2012 22:50	497894
BIGR_LO	6/28/2012 22:59	460065
BIGR_LO	6/28/2012 22:59	497894
BIGR_LO	6/28/2012 23:14	497894
BIGR_LO	6/28/2012 23:19	460065
BIGR_LO	6/28/2012 23:19	497894
BIGR_LO	6/28/2012 23:35	497894
BIGR_LO	6/28/2012 23:46	460065
BIGR_LO	6/28/2012 23:46	497894
BIGR_LO	6/28/2012 23:57	460065
BIGR_LO	6/28/2012 23:57	497894
BIGR_LO	6/29/2012 0:11	578503
BIGR_LO	6/29/2012 0:11	460065
BIGR_LO	6/29/2012 0:11	497894
BIGR_LO	6/29/2012 0:15	460065
BIGR_LO	6/29/2012 0:16	497894
BIGR_LO	6/29/2012 0:18	932620
BIGR_LO	6/29/2012 0:19	497894
BIGR_LO	6/29/2012 0:19	932620
BIGR_LO	6/29/2012 0:20	497894
BIGR_LO	6/29/2012 0:22	460065
BIGR_LO	6/29/2012 0:22	497894
BIGR_LO	6/29/2012 0:31	460065
BIGR_LO	6/29/2012 0:31	497894
BIGR_LO	6/29/2012 0:32	460065
BIGR_LO	6/29/2012 0:32	497894
BIGR_LO	6/29/2012 0:34	460065
BIGR_LO	6/29/2012 0:35	497894
BIGR_LO	6/29/2012 0:51	497894
BIGR_LO	6/29/2012 1:06	497894
BIGR_LO	6/29/2012 1:16	932620
BIGR_LO	6/29/2012 1:17	497894
BIGR_LO	6/29/2012 1:19	460065
BIGR_LO	6/29/2012 1:20	497894
BIGR_LO	6/29/2012 1:24	932620
BIGR_LO	6/29/2012 1:24	497894
BIGR_LO	6/29/2012 1:36	460065
BIGR_LO	6/29/2012 1:36	497894
BIGR_LO	6/29/2012 1:50	460065
BIGR_LO	6/29/2012 1:51	497894
BIGR_LO	6/29/2012 1:53	460065
BIGR_LO	6/29/2012 1:53	497894
BIGR_LO	6/29/2012 1:55	460065
BIGR_LO	6/29/2012 1:55	497894
BIGR_LO	6/29/2012 2:01	460065
BIGR_LO	6/29/2012 2:01	497894
BIGR_LO	6/29/2012 2:09	458412
BIGR_LO	6/29/2012 2:10	497894
BIGR_LO	6/29/2012 2:25	460065
BIGR_LO	6/29/2012 2:25	497894
BIGR_LO	6/29/2012 2:34	932620
BIGR_LO	6/29/2012 2:34	497894
BIGR_LO	6/29/2012 2:40	460065
BIGR_LO	6/29/2012 2:40	497894
BIGR_LO	6/29/2012 2:55	497894
BIGR_LO	6/29/2012 3:04	932620
BIGR_LO	6/29/2012 3:04	497894
BIGR_LO	6/29/2012 3:19	497894
BIGR_LO	6/29/2012 3:34	497894
BIGR_LO	6/29/2012 3:40	932620
BIGR_LO	6/29/2012 3:40	497894
BIGR_LO	6/29/2012 3:55	497894
BIGR_LO	6/29/2012 3:58	460065
BIGR_LO	6/29/2012 3:58	497894
BIGR_LO	6/29/2012 4:04	425425
BIGR_LO	6/29/2012 4:04	497894
BIGR_LO	6/29/2012 4:10	460065
BIGR_LO	6/29/2012 4:10	497894
BIGR_LO	6/29/2012 4:13	932620
BIGR_LO	6/29/2012 4:13	497894
BIGR_LO	6/29/2012 4:28	932620
BIGR_LO	6/29/2012 4:28	497894
BIGR_LO	6/29/2012 4:29	932620
BIGR_LO	6/29/2012 4:29	497894
BIGR_LO	6/29/2012 4:44	497894
BIGR_LO	6/29/2012 4:50	932620
BIGR_LO	6/29/2012 4:50	497894
BIGR_LO	6/29/2012 4:51	932620
BIGR_LO	6/29/2012 4:51	497894
BIGR_LO	6/29/2012 4:52	932620
BIGR_LO	6/29/2012 4:52	497894
BIGR_LO	6/29/2012 4:53	932620
BIGR_LO	6/29/2012 4:56	497894
BIGR_LO	6/29/2012 4:56	932620
BIGR_LO	6/29/2012 4:59	497894
BIGR_LO	6/29/2012 4:59	932620
BIGR_LO	6/29/2012 5:00	497894
BIGR_LO	6/29/2012 5:00	932620
BIGR_LO	6/29/2012 5:02	497894
BIGR_LO	6/29/2012 5:02	932620
BIGR_LO	6/29/2012 5:03	497894
BIGR_LO	6/29/2012 5:03	932620
BIGR_LO	6/29/2012 5:04	497894
BIGR_LO	6/29/2012 5:04	932620
BIGR_LO	6/29/2012 5:05	497894
BIGR_LO	6/29/2012 5:05	932620
BIGR_LO	6/29/2012 5:06	497894
BIGR_LO	6/29/2012 5:06	932620
BIGR_LO	6/29/2012 5:08	497894
BIGR_LO	6/29/2012 5:08	932620
BIGR_LO	6/29/2012 5:09	497894
BIGR_LO	6/29/2012 5:09	932620
BIGR_LO	6/29/2012 5:10	497894
BIGR_LO	6/29/2012 5:10	932620
BIGR_LO	6/29/2012 5:11	460065
BIGR_LO	6/29/2012 5:11	497894
BIGR_LO	6/29/2012 5:14	460065
BIGR_LO	6/29/2012 5:14	497894
BIGR_LO	6/29/2012 5:17	425425
BIGR_LO	6/29/2012 5:17	497894
BIGR_LO	6/29/2012 5:17	460065
BIGR_LO	6/29/2012 5:18	497894
BIGR_LO	6/29/2012 5:18	425425
BIGR_LO	6/29/2012 5:19	497894
BIGR_LO	6/29/2012 5:23	460065
BIGR_LO	6/29/2012 5:23	497894
BIGR_LO	6/29/2012 5:31	460065
BIGR_LO	6/29/2012 5:32	497894
BIGR_LO	6/29/2012 5:33	460065
BIGR_LO	6/29/2012 5:33	497894
BIGR_LO	6/29/2012 5:34	460065
BIGR_LO	6/29/2012 5:36	497894
BIGR_LO	6/29/2012 5:37	460065
BIGR_LO	6/29/2012 5:37	497894
BIGR_LO	6/29/2012 5:39	497894
BIGR_LO	6/29/2012 5:39	460065
BIGR_LO	6/29/2012 5:43	460065
BIGR_LO	6/29/2012 5:44	497894
BIGR_LO	6/29/2012 5:45	460065
BIGR_LO	6/29/2012 5:45	497894
BIGR_LO	6/29/2012 5:46	460065
BIGR_LO	6/29/2012 5:46	497894
BIGR_LO	6/29/2012 5:46	578503
BIGR_LO	6/29/2012 5:47	497894
BIGR_LO	6/29/2012 5:49	578503
BIGR_LO	6/29/2012 5:49	460065
BIGR_LO	6/29/2012 5:49	497894
BIGR_LO	6/29/2012 5:52	460065
BIGR_LO	6/29/2012 5:53	497894
BIGR_LO	6/29/2012 5:53	578503
BIGR_LO	6/29/2012 5:54	497894
BIGR_LO	6/29/2012 5:55	460065
BIGR_LO	6/29/2012 5:55	578503
BIGR_LO	6/29/2012 5:56	497894
BIGR_LO	6/29/2012 5:58	984382
BIGR_LO	6/29/2012 5:58	497894
BIGR_LO	6/29/2012 5:58	578503
BIGR_LO	6/29/2012 5:59	578503
BIGR_LO	6/29/2012 5:59	497894
BIGR_LO	6/29/2012 6:01	578503
BIGR_LO	6/29/2012 6:01	497894
BIGR_LO	6/29/2012 6:02	578503
BIGR_LO	6/29/2012 6:02	497894
BIGR_LO	6/29/2012 6:03	578503
BIGR_LO	6/29/2012 6:03	497894
BIGR_LO	6/29/2012 6:05	984382
BIGR_LO	6/29/2012 6:05	497894
BIGR_LO	6/29/2012 6:05	578503
BIGR_LO	6/29/2012 6:07	984382
BIGR_LO	6/29/2012 6:11	578503
BIGR_LO	6/29/2012 6:12	497894
BIGR_LO	6/29/2012 6:15	578503
BIGR_LO	6/29/2012 6:17	984382
BIGR_LO	6/29/2012 6:17	578503
BIGR_LO	6/29/2012 6:20	578503
BIGR_LO	6/29/2012 6:21	984382
BIGR_LO	6/29/2012 6:21	578503
BIGR_LO	6/29/2012 6:22	984382
BIGR_LO	6/29/2012 6:32	497894
BIGR_LO	6/29/2012 6:47	497894
BIGR_LO	6/29/2012 7:00	497894
BIGR_LO	6/29/2012 7:00	981869
BIGR_LO	6/29/2012 7:15	497894
BIGR_LO	6/29/2012 7:30	497894
BIGR_LO	6/29/2012 7:45	497894
BIGR_LO	6/29/2012 7:49	458852
BIGR_LO	6/29/2012 7:49	497894
BIGR_LO	6/29/2012 8:00	458852
BIGR_LO	6/29/2012 8:00	497894
BIGR_LO	6/29/2012 8:03	458852
BIGR_LO	6/29/2012 8:03	497894
BIGR_LO	6/29/2012 8:11	458852
BIGR_LO	6/29/2012 8:11	497894
BIGR_LO	6/29/2012 8:14	458852
BIGR_LO	6/29/2012 8:14	497894
BIGR_LO	6/29/2012 8:16	497894
BIGR_LO	6/29/2012 8:16	984382
BIGR_LO	6/29/2012 8:31	497894
BIGR_LO	6/29/2012 8:46	497894
BIGR_LO	6/29/2012 9:01	497894
BIGR_LO	6/29/2012 9:16	497894
BIGR_LO	6/29/2012 9:31	497894
BIGR_LO	6/29/2012 9:43	458852
BIGR_LO	6/29/2012 9:43	497894
BIGR_LO	6/29/2012 9:58	497894
BIGR_LO	6/29/2012 10:02	458852
BIGR_LO	6/29/2012 10:02	497894
BIGR_LO	6/29/2012 10:03	497894
BIGR_LO	6/29/2012 10:13	458852
BIGR_LO	6/29/2012 10:13	497894
BIGR_LO	6/29/2012 10:28	497894
BIGR_LO	6/29/2012 10:31	458852
BIGR_LO	6/29/2012 10:31	497894
BIGR_LO	6/29/2012 10:32	458852
BIGR_LO	6/29/2012 10:33	497894
BIGR_LO	6/29/2012 10:48	497894
BIGR_LO	6/29/2012 10:50	458852
BIGR_LO	6/29/2012 10:50	497894
BIGR_LO	6/29/2012 11:05	497894
BIGR_LO	6/29/2012 11:20	497894
BIGR_LO	6/29/2012 11:35	497894
BIGR_LO	6/29/2012 11:37	458852
BIGR_LO	6/29/2012 11:37	497894
BIGR_LO	6/29/2012 11:42	458852
BIGR_LO	6/29/2012 11:42	497894
BIGR_LO	6/29/2012 11:46	458852
BIGR_LO	6/29/2012 11:46	497894
BIGR_LO	6/29/2012 12:01	497894
BIGR_LO	6/29/2012 12:05	458852
BIGR_LO	6/29/2012 12:05	497894
BIGR_LO	6/29/2012 12:09	425425
BIGR_LO	6/29/2012 12:10	460065
BIGR_LO	6/29/2012 12:10	425425
BIGR_LO	6/29/2012 12:11	460065
BIGR_LO	6/29/2012 12:11	425425
BIGR_LO	6/29/2012 12:11	458852
BIGR_LO	6/29/2012 12:15	984382
BIGR_LO	6/29/2012 12:17	425425
BIGR_LO	6/29/2012 12:17	458852
BIGR_LO	6/29/2012 12:17	460065
BIGR_LO	6/29/2012 12:19	460065
BIGR_LO	6/29/2012 12:19	458852
BIGR_LO	6/29/2012 12:20	458852
BIGR_LO	6/29/2012 12:21	460065
BIGR_LO	6/29/2012 12:21	458852
BIGR_LO	6/29/2012 12:22	460065
BIGR_LO	6/29/2012 12:22	458852
BIGR_LO	6/29/2012 12:23	460065
BIGR_LO	6/29/2012 12:23	458852
BIGR_LO	6/29/2012 12:29	425425
BIGR_LO	6/29/2012 12:40	497894
BIGR_LO	6/29/2012 12:55	497894
BIGR_LO	6/29/2012 13:06	425425
BIGR_LO	6/29/2012 13:06	458852
BIGR_LO	6/29/2012 13:07	458852
BIGR_LO	6/29/2012 13:07	425425
BIGR_LO	6/29/2012 13:08	497894
BIGR_LO	6/29/2012 13:23	497894
BIGR_LO	6/29/2012 13:30	425425
BIGR_LO	6/29/2012 13:31	497894
BIGR_LO	6/29/2012 13:46	497894
BIGR_LO	6/29/2012 13:52	458852
BIGR_LO	6/29/2012 13:52	497894
BIGR_LO	6/29/2012 13:53	497894
BIGR_LO	6/29/2012 14:01	458852
BIGR_LO	6/29/2012 14:02	497894
BIGR_LO	6/29/2012 14:02	425425
BIGR_LO	6/29/2012 14:02	458852
BIGR_LO	6/29/2012 14:03	497894
BIGR_LO	6/29/2012 14:03	458852
BIGR_LO	6/29/2012 14:10	458852
BIGR_LO	6/29/2012 14:10	497894
BIGR_LO	6/29/2012 14:25	458852
BIGR_LO	6/29/2012 14:26	497894
BIGR_LO	6/29/2012 14:26	458852
BIGR_LO	6/29/2012 14:29	460065
BIGR_LO	6/29/2012 14:29	458852
BIGR_LO	6/29/2012 14:29	497894
BIGR_LO	6/29/2012 14:30	458852
BIGR_LO	6/29/2012 14:30	425425
BIGR_LO	6/29/2012 14:31	497894
BIGR_LO	6/29/2012 14:31	458852
BIGR_LO	6/29/2012 14:32	497894
BIGR_LO	6/29/2012 14:32	458852
BIGR_LO	6/29/2012 14:33	497894
BIGR_LO	6/29/2012 14:33	458852
BIGR_LO	6/29/2012 14:34	497894
BIGR_LO	6/29/2012 14:42	458852
BIGR_LO	6/29/2012 14:42	497894
BIGR_LO	6/29/2012 14:51	458852
BIGR_LO	6/29/2012 14:51	497894
BIGR_LO	6/29/2012 15:02	458852
BIGR_LO	6/29/2012 15:02	497894
BIGR_LO	6/29/2012 15:17	497894
BIGR_LO	6/29/2012 15:27	458852
BIGR_LO	6/29/2012 15:29	425425
BIGR_LO	6/29/2012 15:29	458852
BIGR_LO	6/29/2012 15:31	497894
BIGR_LO	6/29/2012 15:33	458852
BIGR_LO	6/29/2012 15:33	497894
BIGR_LO	6/29/2012 15:35	458852
BIGR_LO	6/29/2012 15:35	497894
BIGR_LO	6/29/2012 15:36	458852
BIGR_LO	6/29/2012 15:36	497894
BIGR_LO	6/29/2012 15:37	458852
BIGR_LO	6/29/2012 15:37	497894
BIGR_LO	6/29/2012 15:38	458852
BIGR_LO	6/29/2012 15:38	497894
BIGR_LO	6/29/2012 15:39	458852
BIGR_LO	6/29/2012 15:39	497894
BIGR_LO	6/29/2012 15:40	497894
BIGR_LO	6/29/2012 15:42	458852
BIGR_LO	6/29/2012 15:43	497894
BIGR_LO	6/29/2012 15:45	458852
BIGR_LO	6/29/2012 15:45	497894
BIGR_LO	6/29/2012 15:47	425425
BIGR_LO	6/29/2012 15:48	458852
BIGR_LO	6/29/2012 15:48	425425
BIGR_LO	6/29/2012 15:50	497894
BIGR_LO	6/29/2012 16:05	497894
BIGR_LO	6/29/2012 16:21	497894
BIGR_LO	6/29/2012 16:37	497894
BIGR_LO	6/29/2012 16:39	458852
BIGR_LO	6/29/2012 16:39	425425
BIGR_LO	6/29/2012 16:40	425425
BIGR_LO	6/29/2012 16:40	458852
BIGR_LO	6/29/2012 16:43	425425
BIGR_LO	6/29/2012 16:43	458852
BIGR_LO	6/29/2012 16:44	425425
BIGR_LO	6/29/2012 16:44	458852
BIGR_LO	6/29/2012 16:46	425425
BIGR_LO	6/29/2012 16:46	458852
BIGR_LO	6/29/2012 16:48	425425
BIGR_LO	6/29/2012 16:48	458852
BIGR_LO	6/29/2012 16:50	425425
BIGR_LO	6/29/2012 16:50	458852
BIGR_LO	6/29/2012 16:52	425425
BIGR_LO	6/29/2012 16:52	458852
BIGR_LO	6/29/2012 16:53	425425
BIGR_LO	6/29/2012 16:54	458852
BIGR_LO	6/29/2012 16:55	425425
BIGR_LO	6/29/2012 16:55	458852
BIGR_LO	6/29/2012 16:56	425425
BIGR_LO	6/29/2012 16:56	458852
BIGR_LO	6/29/2012 16:57	458852
BIGR_LO	6/29/2012 16:57	425425
BIGR_LO	6/29/2012 16:58	497894
BIGR_LO	6/29/2012 16:58	458852
BIGR_LO	6/29/2012 17:10	497894
BIGR_LO	6/29/2012 17:10	458852
BIGR_LO	6/29/2012 17:11	458852
BIGR_LO	6/29/2012 17:17	497894
BIGR_LO	6/29/2012 17:17	458852
BIGR_LO	6/29/2012 17:18	984382
BIGR_LO	6/29/2012 17:18	458852
BIGR_LO	6/29/2012 17:20	425425
BIGR_LO	6/29/2012 17:20	458852
BIGR_LO	6/29/2012 17:21	458852
BIGR_LO	6/29/2012 17:21	425425
BIGR_LO	6/29/2012 17:21	497894
BIGR_LO	6/29/2012 17:22	984382
BIGR_LO	6/29/2012 17:22	425425
BIGR_LO	6/29/2012 17:23	458852
BIGR_LO	6/29/2012 17:23	497894
BIGR_LO	6/29/2012 17:25	497894
BIGR_LO	6/29/2012 17:25	458852
BIGR_LO	6/29/2012 17:25	984382
BIGR_LO	6/29/2012 17:26	458852
BIGR_LO	6/29/2012 17:26	497894
BIGR_LO	6/29/2012 17:27	984382
BIGR_LO	6/29/2012 17:27	458852
BIGR_LO	6/29/2012 17:30	497894
BIGR_LO	6/29/2012 17:30	458852
BIGR_LO	6/29/2012 17:31	497894
BIGR_LO	6/29/2012 17:31	458852
BIGR_LO	6/29/2012 17:33	497894
BIGR_LO	6/29/2012 17:33	458852
BIGR_LO	6/29/2012 17:35	984382
BIGR_LO	6/29/2012 17:35	458852
BIGR_LO	6/29/2012 17:37	497894
BIGR_LO	6/29/2012 17:39	458852
BIGR_LO	6/29/2012 17:40	497894
BIGR_LO	6/29/2012 17:53	458852
BIGR_LO	6/29/2012 17:53	497894
BIGR_LO	6/29/2012 18:08	497894
BIGR_LO	6/29/2012 18:21	458852
BIGR_LO	6/29/2012 18:21	497894
BIGR_LO	6/29/2012 18:30	458852
BIGR_LO	6/29/2012 18:30	497894
BIGR_LO	6/29/2012 18:46	497894
BIGR_LO	6/29/2012 19:01	497894
BIGR_LO	6/29/2012 19:16	497894
BIGR_LO	6/29/2012 19:31	497894
BIGR_LO	6/29/2012 19:46	497894
BIGR_LO	6/29/2012 19:59	458852
BIGR_LO	6/29/2012 20:01	497894
BIGR_LO	6/29/2012 20:01	458852
BIGR_LO	6/29/2012 20:02	984382
BIGR_LO	6/29/2012 20:02	458852
BIGR_LO	6/29/2012 20:02	578503
BIGR_LO	6/29/2012 20:03	458852
BIGR_LO	6/29/2012 20:03	497894
BIGR_LO	6/29/2012 20:04	425425
BIGR_LO	6/29/2012 20:04	458852
BIGR_LO	6/29/2012 20:04	578503
BIGR_LO	6/29/2012 20:05	497894
BIGR_LO	6/29/2012 20:05	458852
BIGR_LO	6/29/2012 20:10	458852
BIGR_LO	6/29/2012 20:10	497894
BIGR_LO	6/29/2012 20:11	458852
BIGR_LO	6/29/2012 20:11	497894
BIGR_LO	6/29/2012 20:14	578503
BIGR_LO	6/29/2012 20:14	497894
BIGR_LO	6/29/2012 20:19	578503
BIGR_LO	6/29/2012 20:20	497894
BIGR_LO	6/29/2012 20:20	578503
BIGR_LO	6/29/2012 20:22	458412
BIGR_LO	6/29/2012 20:22	497894
BIGR_LO	6/29/2012 20:22	578503
BIGR_LO	6/29/2012 20:23	497894
BIGR_LO	6/29/2012 20:25	458852
BIGR_LO	6/29/2012 20:25	497894
BIGR_LO	6/29/2012 20:28	458852
BIGR_LO	6/29/2012 20:29	497894
BIGR_LO	6/29/2012 20:30	984382
BIGR_LO	6/29/2012 20:30	497894
BIGR_LO	6/29/2012 20:31	458852
BIGR_LO	6/29/2012 20:31	497894
BIGR_LO	6/29/2012 20:32	458852
BIGR_LO	6/29/2012 20:32	497894
BIGR_LO	6/29/2012 20:33	458852
BIGR_LO	6/29/2012 20:33	497894
BIGR_LO	6/29/2012 20:34	458852
BIGR_LO	6/29/2012 20:34	497894
BIGR_LO	6/29/2012 20:35	458852
BIGR_LO	6/29/2012 20:37	497894
BIGR_LO	6/29/2012 20:39	458852
BIGR_LO	6/29/2012 20:39	460065
BIGR_LO	6/29/2012 20:40	497894
BIGR_LO	6/29/2012 20:42	578503
BIGR_LO	6/29/2012 20:42	458852
BIGR_LO	6/29/2012 20:43	497894
BIGR_LO	6/29/2012 20:45	578503
BIGR_LO	6/29/2012 20:46	497894
BIGR_LO	6/29/2012 20:46	458852
BIGR_LO	6/29/2012 20:48	578503
BIGR_LO	6/29/2012 20:48	497894
BIGR_LO	6/29/2012 20:53	932620
BIGR_LO	6/29/2012 20:54	497894
BIGR_LO	6/29/2012 20:54	932620
BIGR_LO	6/29/2012 20:56	932620
BIGR_LO	6/29/2012 20:56	497894
BIGR_LO	6/29/2012 20:56	460065
BIGR_LO	6/29/2012 20:57	497894
BIGR_LO	6/29/2012 20:57	932620
BIGR_LO	6/29/2012 20:58	932620
BIGR_LO	6/29/2012 20:58	497894
BIGR_LO	6/29/2012 20:59	932620
BIGR_LO	6/29/2012 20:59	497894
BIGR_LO	6/29/2012 21:02	932620
BIGR_LO	6/29/2012 21:02	497894
BIGR_LO	6/29/2012 21:03	497894
BIGR_LO	6/29/2012 21:04	932620
BIGR_LO	6/29/2012 21:06	497894
BIGR_LO	6/29/2012 21:10	460065
BIGR_LO	6/29/2012 21:12	497894
BIGR_LO	6/29/2012 21:15	932620
BIGR_LO	6/29/2012 21:16	497894
BIGR_LO	6/29/2012 21:19	458852
BIGR_LO	6/29/2012 21:20	460065
BIGR_LO	6/29/2012 21:20	497894
BIGR_LO	6/29/2012 21:21	458852
BIGR_LO	6/29/2012 21:21	497894
BIGR_LO	6/29/2012 21:22	460065
BIGR_LO	6/29/2012 21:23	458852
BIGR_LO	6/29/2012 21:23	497894
BIGR_LO	6/29/2012 21:25	458852
BIGR_LO	6/29/2012 21:25	460065
BIGR_LO	6/29/2012 21:28	458852
BIGR_LO	6/29/2012 21:28	497894
BIGR_LO	6/29/2012 21:29	458852
BIGR_LO	6/29/2012 21:29	497894
BIGR_LO	6/29/2012 21:30	578503
BIGR_LO	6/29/2012 21:30	460065
BIGR_LO	6/29/2012 21:32	497894
BIGR_LO	6/29/2012 21:32	578503
BIGR_LO	6/29/2012 21:33	497894
BIGR_LO	6/29/2012 21:33	578503
BIGR_LO	6/29/2012 21:34	497894
BIGR_LO	6/29/2012 21:34	578503
BIGR_LO	6/29/2012 21:37	578503
BIGR_LO	6/29/2012 21:38	460065
BIGR_LO	6/29/2012 21:38	497894
BIGR_LO	6/29/2012 21:39	460065
BIGR_LO	6/29/2012 21:40	458852
BIGR_LO	6/29/2012 21:40	497894
BIGR_LO	6/29/2012 21:40	460065
BIGR_LO	6/29/2012 21:41	458852
BIGR_LO	6/29/2012 21:42	497894
BIGR_LO	6/29/2012 21:42	578503
BIGR_LO	6/29/2012 21:43	497894
BIGR_LO	6/29/2012 21:43	578503
BIGR_LO	6/29/2012 21:46	460065
BIGR_LO	6/29/2012 21:48	497894
BIGR_LO	6/29/2012 21:48	458412
BIGR_LO	6/29/2012 21:49	460065
BIGR_LO	6/29/2012 21:51	497894
BIGR_LO	6/29/2012 21:54	578503
BIGR_LO	6/29/2012 21:55	497894
BIGR_LO	6/29/2012 22:04	460065
BIGR_LO	6/29/2012 22:05	458852
BIGR_LO	6/29/2012 22:06	497894
BIGR_LO	6/29/2012 22:10	460065
BIGR_LO	6/29/2012 22:10	497894
BIGR_LO	6/29/2012 22:15	578503
BIGR_LO	6/29/2012 22:15	497894
BIGR_LO	6/29/2012 22:23	497894
BIGR_LO	6/29/2012 22:25	458852
BIGR_LO	6/29/2012 22:25	497894
BIGR_LO	6/29/2012 22:26	578503
BIGR_LO	6/29/2012 22:27	497894
BIGR_LO	6/29/2012 22:28	458852
BIGR_LO	6/29/2012 22:34	497894
BIGR_LO	6/29/2012 22:49	578503
BIGR_LO	6/29/2012 22:49	458852
BIGR_LO	6/29/2012 22:50	497894
BIGR_LO	6/29/2012 22:52	458852
BIGR_LO	6/29/2012 22:53	497894
BIGR_LO	6/29/2012 22:53	458852
BIGR_LO	6/29/2012 22:54	497894
BIGR_LO	6/29/2012 22:55	458852
BIGR_LO	6/29/2012 22:58	497894
BIGR_LO	6/29/2012 22:58	458852
BIGR_LO	6/29/2012 23:24	458852
BIGR_LO	6/29/2012 23:29	984382
BIGR_LO	6/29/2012 23:30	458852
BIGR_LO	6/29/2012 23:45	458852
BIGR_LO	6/29/2012 23:57	497894
BIGR_LO	6/29/2012 23:57	458852
BIGR_LO	6/30/2012 0:00	927806
BIGR_LO	6/30/2012 0:02	578503
BIGR_LO	6/30/2012 0:04	978393
BIGR_LO	6/30/2012 0:08	458412
BIGR_LO	6/30/2012 0:14	460065
BIGR_LO	6/30/2012 0:16	932620
BIGR_LO	6/30/2012 0:17	927806
BIGR_LO	6/30/2012 0:33	984382
BIGR_LO	6/30/2012 0:33	981869
BIGR_LO	6/30/2012 0:37	458852
BIGR_LO	6/30/2012 0:44	932620
BIGR_LO	6/30/2012 0:46	578503
BIGR_LO	6/30/2012 0:49	494059
BIGR_LO	6/30/2012 0:53	984382
BIGR_LO	6/30/2012 1:00	983149
BIGR_LO	6/30/2012 1:10	984893
BIGR_LO	6/30/2012 1:11	578503
BIGR_LO	6/30/2012 1:16	497894
BIGR_LO	6/30/2012 1:30	532758
BIGR_LO	6/30/2012 1:33	497894
BIGR_LO	6/30/2012 1:41	984893
BIGR_LO	6/30/2012 1:42	932620
BIGR_LO	6/30/2012 1:42	497894
BIGR_LO	6/30/2012 1:46	578503
BIGR_LO	6/30/2012 1:49	497894
BIGR_LO	6/30/2012 1:50	578503
BIGR_LO	6/30/2012 1:56	932620
BIGR_LO	6/30/2012 2:02	578503
BIGR_LO	6/30/2012 2:06	425425
BIGR_LO	6/30/2012 2:06	497894
BIGR_LO	6/30/2012 2:08	423496
BIGR_LO	6/30/2012 2:10	578503
BIGR_LO	6/30/2012 2:15	497894
BIGR_LO	6/30/2012 2:24	981869
BIGR_LO	6/30/2012 2:27	497894
BIGR_LO	6/30/2012 2:32	458412
BIGR_LO	6/30/2012 2:46	497894
BIGR_LO	6/30/2012 2:51	460065
BIGR_LO	6/30/2012 2:52	497894
BIGR_LO	6/30/2012 2:55	981869
BIGR_LO	6/30/2012 2:55	423496
BIGR_LO	6/30/2012 3:00	981869
BIGR_LO	6/30/2012 3:00	981920
BIGR_LO	6/30/2012 3:00	578503
BIGR_LO	6/30/2012 3:06	497894
BIGR_LO	6/30/2012 3:21	497894
BIGR_LO	6/30/2012 3:24	459455
BIGR_LO	6/30/2012 3:26	497894
BIGR_LO	6/30/2012 3:33	458412
BIGR_LO	6/30/2012 3:33	497894
BIGR_LO	6/30/2012 3:38	932620
BIGR_LO	6/30/2012 3:38	458412
BIGR_LO	6/30/2012 3:39	532462
BIGR_LO	6/30/2012 3:39	458412
BIGR_LO	6/30/2012 3:45	458852
BIGR_LO	6/30/2012 3:48	985053
BIGR_LO	6/30/2012 3:48	458852
BIGR_LO	6/30/2012 3:50	567018
BIGR_LO	6/30/2012 3:51	497894
BIGR_LO	6/30/2012 3:51	458852
BIGR_LO	6/30/2012 3:52	497894
BIGR_LO	6/30/2012 3:52	458852
BIGR_LO	6/30/2012 3:53	497894
BIGR_LO	6/30/2012 3:53	458852
BIGR_LO	6/30/2012 3:58	497894
BIGR_LO	6/30/2012 3:58	458852
BIGR_LO	6/30/2012 3:59	458852
BIGR_LO	6/30/2012 4:03	497894
BIGR_LO	6/30/2012 4:03	458852
BIGR_LO	6/30/2012 4:03	908913
BIGR_LO	6/30/2012 4:04	497894
BIGR_LO	6/30/2012 4:04	458852
BIGR_LO	6/30/2012 4:05	497894
BIGR_LO	6/30/2012 4:05	458852
BIGR_LO	6/30/2012 4:06	981047
BIGR_LO	6/30/2012 4:06	458852
BIGR_LO	6/30/2012 4:07	497894
BIGR_LO	6/30/2012 4:07	458852
BIGR_LO	6/30/2012 4:09	497894
BIGR_LO	6/30/2012 4:10	458852
BIGR_LO	6/30/2012 4:10	497894
BIGR_LO	6/30/2012 4:13	981920
BIGR_LO	6/30/2012 4:13	458852
BIGR_LO	6/30/2012 4:17	499970
BIGR_LO	6/30/2012 4:17	985224
BIGR_LO	6/30/2012 4:18	985555
BIGR_LO	6/30/2012 4:18	499970
BIGR_LO	6/30/2012 4:19	981869
BIGR_LO	6/30/2012 4:24	983149
BIGR_LO	6/30/2012 4:25	973634
BIGR_LO	6/30/2012 4:25	983149
BIGR_LO	6/30/2012 4:26	932620
BIGR_LO	6/30/2012 4:32	985555
BIGR_LO	6/30/2012 4:32	532462
BIGR_LO	6/30/2012 4:57	932620
BIGR_LO	6/30/2012 4:58	907830
BIGR_LO	6/30/2012 4:58	932620
BIGR_LO	6/30/2012 5:02	497894
BIGR_LO	6/30/2012 5:13	980105
BIGR_LO	6/30/2012 5:13	497894
BIGR_LO	6/30/2012 5:14	985053
BIGR_LO	6/30/2012 5:14	941706
BIGR_LO	6/30/2012 5:15	497894
BIGR_LO	6/30/2012 5:15	932620
BIGR_LO	6/30/2012 5:17	932620
BIGR_LO	6/30/2012 5:18	497894
BIGR_LO	6/30/2012 5:18	932620
BIGR_LO	6/30/2012 5:19	458852
BIGR_LO	6/30/2012 5:19	497894
BIGR_LO	6/30/2012 5:20	927806
BIGR_LO	6/30/2012 5:20	984382
BIGR_LO	6/30/2012 5:21	497894
BIGR_LO	6/30/2012 5:23	927806
BIGR_LO	6/30/2012 5:24	425425
BIGR_LO	6/30/2012 5:24	927806
BIGR_LO	6/30/2012 5:25	932620
BIGR_LO	6/30/2012 5:25	927806
BIGR_LO	6/30/2012 5:26	932620
BIGR_LO	6/30/2012 5:26	985053
BIGR_LO	6/30/2012 5:27	932620
BIGR_LO	6/30/2012 5:27	425425
BIGR_LO	6/30/2012 5:27	458852
BIGR_LO	6/30/2012 5:27	497894
BIGR_LO	6/30/2012 5:28	458852
BIGR_LO	6/30/2012 5:28	932620
BIGR_LO	6/30/2012 5:29	984382
BIGR_LO	6/30/2012 5:29	932620
BIGR_LO	6/30/2012 5:29	458852
BIGR_LO	6/30/2012 5:30	984382
BIGR_LO	6/30/2012 5:31	932620
BIGR_LO	6/30/2012 5:31	981869
BIGR_LO	6/30/2012 5:33	932620
BIGR_LO	6/30/2012 5:35	458852
BIGR_LO	6/30/2012 5:35	497894
BIGR_LO	6/30/2012 5:35	932620
BIGR_LO	6/30/2012 5:36	458852
BIGR_LO	6/30/2012 5:36	497894
BIGR_LO	6/30/2012 5:37	460065
BIGR_LO	6/30/2012 5:38	497894
BIGR_LO	6/30/2012 5:40	460065
BIGR_LO	6/30/2012 5:40	458852
BIGR_LO	6/30/2012 5:40	932620
BIGR_LO	6/30/2012 5:40	497894
BIGR_LO	6/30/2012 5:42	932620
BIGR_LO	6/30/2012 5:45	458852
BIGR_LO	6/30/2012 5:45	578503
BIGR_LO	6/30/2012 5:45	932620
BIGR_LO	6/30/2012 5:46	497894
BIGR_LO	6/30/2012 5:46	932620
BIGR_LO	6/30/2012 5:47	497894
BIGR_LO	6/30/2012 5:47	932620
BIGR_LO	6/30/2012 5:50	932620
BIGR_LO	6/30/2012 5:50	497894
BIGR_LO	6/30/2012 5:50	578503
BIGR_LO	6/30/2012 5:51	458852
BIGR_LO	6/30/2012 5:51	460065
BIGR_LO	6/30/2012 5:54	458852
BIGR_LO	6/30/2012 5:54	425425
BIGR_LO	6/30/2012 5:55	497894
BIGR_LO	6/30/2012 6:01	908913
BIGR_LO	6/30/2012 6:01	497894
BIGR_LO	6/30/2012 6:02	908913
BIGR_LO	6/30/2012 6:02	497894
BIGR_LO	6/30/2012 6:03	908913
BIGR_LO	6/30/2012 6:09	984382
BIGR_LO	6/30/2012 6:09	908913
BIGR_LO	6/30/2012 6:10	984382
BIGR_LO	6/30/2012 6:11	908913
BIGR_LO	6/30/2012 6:12	932620
BIGR_LO	6/30/2012 6:12	908913
BIGR_LO	6/30/2012 6:12	984382
BIGR_LO	6/30/2012 6:12	497894
BIGR_LO	6/30/2012 6:13	908913
BIGR_LO	6/30/2012 6:13	497894
BIGR_LO	6/30/2012 6:14	458852
BIGR_LO	6/30/2012 6:14	908913
BIGR_LO	6/30/2012 6:15	497894
BIGR_LO	6/30/2012 6:15	458852
BIGR_LO	6/30/2012 6:16	908913
BIGR_LO	6/30/2012 6:16	497894
BIGR_LO	6/30/2012 6:16	425425
BIGR_LO	6/30/2012 6:16	458852
BIGR_LO	6/30/2012 6:17	497894
BIGR_LO	6/30/2012 6:17	425425
BIGR_LO	6/30/2012 6:17	458852
BIGR_LO	6/30/2012 6:18	458852
BIGR_LO	6/30/2012 6:18	425425
BIGR_LO	6/30/2012 6:18	907830
BIGR_LO	6/30/2012 6:19	497894
BIGR_LO	6/30/2012 6:29	460065
BIGR_LO	6/30/2012 6:30	458852
BIGR_LO	6/30/2012 6:30	497894
BIGR_LO	6/30/2012 6:30	460065
BIGR_LO	6/30/2012 6:31	497894
BIGR_LO	6/30/2012 6:31	425425
BIGR_LO	6/30/2012 6:31	460065
BIGR_LO	6/30/2012 6:32	458852
BIGR_LO	6/30/2012 6:32	425425
BIGR_LO	6/30/2012 6:32	460065
BIGR_LO	6/30/2012 6:35	460065
BIGR_LO	6/30/2012 6:36	425425
BIGR_LO	6/30/2012 6:37	460065
BIGR_LO	6/30/2012 6:37	425425
BIGR_LO	6/30/2012 6:38	460065
BIGR_LO	6/30/2012 6:38	425425
BIGR_LO	6/30/2012 6:38	497894
BIGR_LO	6/30/2012 6:40	425425
BIGR_LO	6/30/2012 6:41	425425
BIGR_LO	6/30/2012 6:41	497894
BIGR_LO	6/30/2012 6:41	458412
BIGR_LO	6/30/2012 6:41	460065
BIGR_LO	6/30/2012 6:43	460065
BIGR_LO	6/30/2012 6:44	981047
BIGR_LO	6/30/2012 6:44	460065
BIGR_LO	6/30/2012 6:47	981047
BIGR_LO	6/30/2012 6:47	460065
BIGR_LO	6/30/2012 6:48	981047
BIGR_LO	6/30/2012 6:48	460065
BIGR_LO	6/30/2012 6:48	425425
BIGR_LO	6/30/2012 6:50	460065
BIGR_LO	6/30/2012 6:50	425425
BIGR_LO	6/30/2012 6:51	460065
BIGR_LO	6/30/2012 6:51	425425
BIGR_LO	6/30/2012 6:52	460065
BIGR_LO	6/30/2012 6:52	425425
BIGR_LO	6/30/2012 6:53	460065
BIGR_LO	6/30/2012 6:53	425425
BIGR_LO	6/30/2012 6:54	460065
BIGR_LO	6/30/2012 6:54	425425
BIGR_LO	6/30/2012 6:56	460065
BIGR_LO	6/30/2012 6:56	425425
BIGR_LO	6/30/2012 6:57	425425
BIGR_LO	6/30/2012 6:57	460065
BIGR_LO	6/30/2012 6:58	460065
BIGR_LO	6/30/2012 6:58	425425
BIGR_LO	6/30/2012 6:59	460065
BIGR_LO	6/30/2012 6:59	425425
BIGR_LO	6/30/2012 7:00	460065
BIGR_LO	6/30/2012 7:00	425425
BIGR_LO	6/30/2012 7:01	460065
BIGR_LO	6/30/2012 7:01	425425
BIGR_LO	6/30/2012 7:02	460065
BIGR_LO	6/30/2012 7:02	425425
BIGR_LO	6/30/2012 7:02	458852
BIGR_LO	6/30/2012 7:03	458852
BIGR_LO	6/30/2012 7:03	425425
BIGR_LO	6/30/2012 7:04	458852
BIGR_LO	6/30/2012 7:04	425425
BIGR_LO	6/30/2012 7:18	458852
BIGR_LO	6/30/2012 7:18	425425
BIGR_LO	6/30/2012 7:24	458852
BIGR_LO	6/30/2012 7:24	425425
BIGR_LO	6/30/2012 7:26	425425
BIGR_LO	6/30/2012 7:26	458852
BIGR_LO	6/30/2012 7:28	981047
BIGR_LO	6/30/2012 7:29	425425
BIGR_LO	6/30/2012 7:29	984382
BIGR_LO	6/30/2012 7:29	458852
BIGR_LO	6/30/2012 7:30	425425
BIGR_LO	6/30/2012 7:30	458852
BIGR_LO	6/30/2012 7:31	460065
BIGR_LO	6/30/2012 7:31	425425
BIGR_LO	6/30/2012 7:31	458852
BIGR_LO	6/30/2012 7:36	425425
BIGR_LO	6/30/2012 7:36	458852
BIGR_LO	6/30/2012 7:37	458852
BIGR_LO	6/30/2012 7:37	425425
BIGR_LO	6/30/2012 7:38	458852
BIGR_LO	6/30/2012 7:38	425425
BIGR_LO	6/30/2012 7:39	458852
BIGR_LO	6/30/2012 7:39	425425
BIGR_LO	6/30/2012 7:40	425425
BIGR_LO	6/30/2012 7:40	458852
BIGR_LO	6/30/2012 7:41	425425
BIGR_LO	6/30/2012 7:41	458852
BIGR_LO	6/30/2012 7:42	458852
BIGR_LO	6/30/2012 7:42	425425
BIGR_LO	6/30/2012 7:43	425425
BIGR_LO	6/30/2012 7:43	458852
BIGR_LO	6/30/2012 7:44	425425
BIGR_LO	6/30/2012 7:44	458852
BIGR_LO	6/30/2012 7:51	458852
BIGR_LO	6/30/2012 7:52	425425
BIGR_LO	6/30/2012 7:53	458852
BIGR_LO	6/30/2012 7:53	425425
BIGR_LO	6/30/2012 7:54	458852
BIGR_LO	6/30/2012 7:54	425425
BIGR_LO	6/30/2012 7:55	458852
BIGR_LO	6/30/2012 7:55	425425
BIGR_LO	6/30/2012 8:06	458852
BIGR_LO	6/30/2012 8:06	425425
BIGR_LO	6/30/2012 8:09	458852
BIGR_LO	6/30/2012 8:09	425425
BIGR_LO	6/30/2012 8:24	458852
BIGR_LO	6/30/2012 8:24	425425
BIGR_LO	6/30/2012 8:26	458852
BIGR_LO	6/30/2012 8:26	425425
BIGR_LO	6/30/2012 8:27	458852
BIGR_LO	6/30/2012 8:27	425425
BIGR_LO	6/30/2012 8:34	458852
BIGR_LO	6/30/2012 8:34	425425
BIGR_LO	6/30/2012 8:36	458852
BIGR_LO	6/30/2012 8:36	425425
BIGR_LO	6/30/2012 8:38	458852
BIGR_LO	6/30/2012 8:38	425425
BIGR_LO	6/30/2012 8:39	425425
BIGR_LO	6/30/2012 8:39	458852
BIGR_LO	6/30/2012 8:43	458852
BIGR_LO	6/30/2012 8:43	425425
BIGR_LO	6/30/2012 8:44	458852
BIGR_LO	6/30/2012 8:45	425425
BIGR_LO	6/30/2012 8:45	458852
BIGR_LO	6/30/2012 8:46	425425
BIGR_LO	6/30/2012 8:46	458852
BIGR_LO	6/30/2012 8:47	425425
BIGR_LO	6/30/2012 8:47	458852
BIGR_LO	6/30/2012 8:48	458852
BIGR_LO	6/30/2012 8:48	425425
BIGR_LO	6/30/2012 8:49	425425
BIGR_LO	6/30/2012 8:49	458852
BIGR_LO	6/30/2012 8:50	458852
BIGR_LO	6/30/2012 8:50	425425
BIGR_LO	6/30/2012 8:51	425425
BIGR_LO	6/30/2012 8:51	458852
BIGR_LO	6/30/2012 8:52	425425
BIGR_LO	6/30/2012 8:52	458852
BIGR_LO	6/30/2012 8:53	458852
BIGR_LO	6/30/2012 8:53	425425
BIGR_LO	6/30/2012 8:53	984382
BIGR_LO	6/30/2012 8:55	458852
BIGR_LO	6/30/2012 8:55	425425
BIGR_LO	6/30/2012 8:56	458852
BIGR_LO	6/30/2012 8:56	425425
BIGR_LO	6/30/2012 8:57	458852
BIGR_LO	6/30/2012 8:57	425425
BIGR_LO	6/30/2012 8:58	425425
BIGR_LO	6/30/2012 8:58	458852
BIGR_LO	6/30/2012 8:59	425425
BIGR_LO	6/30/2012 8:59	458852
BIGR_LO	6/30/2012 9:00	458852
BIGR_LO	6/30/2012 9:02	984382
BIGR_LO	6/30/2012 9:02	458852
BIGR_LO	6/30/2012 9:03	425425
BIGR_LO	6/30/2012 9:04	458852
BIGR_LO	6/30/2012 9:04	425425
BIGR_LO	6/30/2012 9:05	458852
BIGR_LO	6/30/2012 9:05	425425
BIGR_LO	6/30/2012 9:06	458852
BIGR_LO	6/30/2012 9:06	425425
BIGR_LO	6/30/2012 9:07	425425
BIGR_LO	6/30/2012 9:07	458852
BIGR_LO	6/30/2012 9:07	980400
BIGR_LO	6/30/2012 9:08	425425
BIGR_LO	6/30/2012 9:10	458852
BIGR_LO	6/30/2012 9:10	425425
BIGR_LO	6/30/2012 9:11	458852
BIGR_LO	6/30/2012 9:11	425425
BIGR_LO	6/30/2012 9:13	458852
BIGR_LO	6/30/2012 9:13	425425
BIGR_LO	6/30/2012 9:21	458852
BIGR_LO	6/30/2012 9:21	425425
BIGR_LO	6/30/2012 9:22	425425
BIGR_LO	6/30/2012 9:24	458852
BIGR_LO	6/30/2012 9:24	425425
BIGR_LO	6/30/2012 9:25	425425
BIGR_LO	6/30/2012 9:25	458852
BIGR_LO	6/30/2012 9:26	425425
BIGR_LO	6/30/2012 9:26	458852
BIGR_LO	6/30/2012 9:27	425425
BIGR_LO	6/30/2012 9:27	458852
BIGR_LO	6/30/2012 9:28	425425
BIGR_LO	6/30/2012 9:28	458852
BIGR_LO	6/30/2012 9:29	460065
BIGR_LO	6/30/2012 9:29	458852
BIGR_LO	6/30/2012 9:29	425425
BIGR_LO	6/30/2012 9:29	984382
BIGR_LO	6/30/2012 9:30	458852
BIGR_LO	6/30/2012 9:30	425425
BIGR_LO	6/30/2012 9:32	425425
BIGR_LO	6/30/2012 9:37	984382
BIGR_LO	6/30/2012 9:37	425425
BIGR_LO	6/30/2012 9:38	980400
BIGR_LO	6/30/2012 9:38	425425
BIGR_LO	6/30/2012 9:42	458852
BIGR_LO	6/30/2012 9:42	425425
BIGR_LO	6/30/2012 9:43	458852
BIGR_LO	6/30/2012 9:43	425425
BIGR_LO	6/30/2012 9:44	425425
BIGR_LO	6/30/2012 9:44	458852
BIGR_LO	6/30/2012 9:45	984382
BIGR_LO	6/30/2012 9:45	458852
BIGR_LO	6/30/2012 9:45	425425
BIGR_LO	6/30/2012 9:46	425425
BIGR_LO	6/30/2012 9:47	458852
BIGR_LO	6/30/2012 9:47	425425
BIGR_LO	6/30/2012 9:48	425425
BIGR_LO	6/30/2012 9:48	458852
BIGR_LO	6/30/2012 9:49	425425
BIGR_LO	6/30/2012 9:50	458852
BIGR_LO	6/30/2012 9:50	425425
BIGR_LO	6/30/2012 9:51	425425
BIGR_LO	6/30/2012 9:51	458852
BIGR_LO	6/30/2012 9:52	458852
BIGR_LO	6/30/2012 9:52	425425
BIGR_LO	6/30/2012 9:53	425425
BIGR_LO	6/30/2012 9:53	458852
BIGR_LO	6/30/2012 9:54	458852
BIGR_LO	6/30/2012 9:54	425425
BIGR_LO	6/30/2012 9:55	458852
BIGR_LO	6/30/2012 9:55	980400
BIGR_LO	6/30/2012 9:55	425425
BIGR_LO	6/30/2012 9:56	425425
BIGR_LO	6/30/2012 9:56	458852
BIGR_LO	6/30/2012 9:57	425425
BIGR_LO	6/30/2012 9:57	458852
BIGR_LO	6/30/2012 9:58	425425
BIGR_LO	6/30/2012 9:58	458852
BIGR_LO	6/30/2012 9:59	425425
BIGR_LO	6/30/2012 9:59	458852
BIGR_LO	6/30/2012 10:00	425425
BIGR_LO	6/30/2012 10:00	458852
BIGR_LO	6/30/2012 10:00	578503
BIGR_LO	6/30/2012 10:01	458852
BIGR_LO	6/30/2012 10:01	578503
BIGR_LO	6/30/2012 10:02	578503
BIGR_LO	6/30/2012 10:02	425425
BIGR_LO	6/30/2012 10:10	458852
BIGR_LO	6/30/2012 10:10	425425
BIGR_LO	6/30/2012 10:11	458852
BIGR_LO	6/30/2012 10:11	425425
BIGR_LO	6/30/2012 10:15	458852
BIGR_LO	6/30/2012 10:15	425425
BIGR_LO	6/30/2012 10:16	458852
BIGR_LO	6/30/2012 10:16	425425
BIGR_LO	6/30/2012 10:17	425425
BIGR_LO	6/30/2012 10:17	458852
BIGR_LO	6/30/2012 10:18	458852
BIGR_LO	6/30/2012 10:18	425425
BIGR_LO	6/30/2012 10:21	458852
BIGR_LO	6/30/2012 10:21	425425
BIGR_LO	6/30/2012 10:22	425425
BIGR_LO	6/30/2012 10:22	458852
BIGR_LO	6/30/2012 10:23	458852
BIGR_LO	6/30/2012 10:23	425425
BIGR_LO	6/30/2012 10:24	458852
BIGR_LO	6/30/2012 10:24	425425
BIGR_LO	6/30/2012 10:25	458852
BIGR_LO	6/30/2012 10:25	425425
BIGR_LO	6/30/2012 10:26	458852
BIGR_LO	6/30/2012 10:26	425425
BIGR_LO	6/30/2012 10:27	425425
BIGR_LO	6/30/2012 10:27	984382
BIGR_LO	6/30/2012 10:27	458852
BIGR_LO	6/30/2012 10:28	458852
BIGR_LO	6/30/2012 10:28	425425
BIGR_LO	6/30/2012 10:28	984382
BIGR_LO	6/30/2012 10:29	458852
BIGR_LO	6/30/2012 10:29	425425
BIGR_LO	6/30/2012 10:30	458852
BIGR_LO	6/30/2012 10:30	425425
BIGR_LO	6/30/2012 10:31	458852
BIGR_LO	6/30/2012 10:31	425425
BIGR_LO	6/30/2012 10:32	458852
BIGR_LO	6/30/2012 10:32	425425
BIGR_LO	6/30/2012 10:33	425425
BIGR_LO	6/30/2012 10:33	458852
BIGR_LO	6/30/2012 10:34	458852
BIGR_LO	6/30/2012 10:34	425425
BIGR_LO	6/30/2012 10:35	458852
BIGR_LO	6/30/2012 10:35	425425
BIGR_LO	6/30/2012 10:36	458852
BIGR_LO	6/30/2012 10:36	425425
BIGR_LO	6/30/2012 10:37	425425
BIGR_LO	6/30/2012 10:37	458852
BIGR_LO	6/30/2012 10:38	458852
BIGR_LO	6/30/2012 10:38	425425
BIGR_LO	6/30/2012 10:39	458852
BIGR_LO	6/30/2012 10:39	425425
BIGR_LO	6/30/2012 10:40	458852
BIGR_LO	6/30/2012 10:40	425425
BIGR_LO	6/30/2012 10:41	458852
BIGR_LO	6/30/2012 10:41	425425
BIGR_LO	6/30/2012 10:42	458852
BIGR_LO	6/30/2012 10:42	425425
BIGR_LO	6/30/2012 10:43	458852
BIGR_LO	6/30/2012 10:43	425425
BIGR_LO	6/30/2012 10:44	425425
BIGR_LO	6/30/2012 10:44	458852
BIGR_LO	6/30/2012 10:45	458852
BIGR_LO	6/30/2012 10:45	425425
BIGR_LO	6/30/2012 10:46	425425
BIGR_LO	6/30/2012 10:46	458852
BIGR_LO	6/30/2012 10:47	425425
BIGR_LO	6/30/2012 10:47	458852
BIGR_LO	6/30/2012 10:48	458852
BIGR_LO	6/30/2012 10:48	425425
BIGR_LO	6/30/2012 10:49	458852
BIGR_LO	6/30/2012 10:49	425425
BIGR_LO	6/30/2012 10:50	458852
BIGR_LO	6/30/2012 10:50	425425
BIGR_LO	6/30/2012 10:51	458852
BIGR_LO	6/30/2012 10:51	425425
BIGR_LO	6/30/2012 10:52	458852
BIGR_LO	6/30/2012 10:52	425425
BIGR_LO	6/30/2012 10:53	458852
BIGR_LO	6/30/2012 10:53	425425
BIGR_LO	6/30/2012 10:54	981047
BIGR_LO	6/30/2012 10:54	425425
BIGR_LO	6/30/2012 10:55	425425
BIGR_LO	6/30/2012 10:55	980400
BIGR_LO	6/30/2012 10:57	425425
BIGR_LO	6/30/2012 10:57	458852
BIGR_LO	6/30/2012 10:58	425425
BIGR_LO	6/30/2012 10:58	458852
BIGR_LO	6/30/2012 10:59	458852
BIGR_LO	6/30/2012 10:59	425425
BIGR_LO	6/30/2012 11:00	425425
BIGR_LO	6/30/2012 11:00	458852
BIGR_LO	6/30/2012 11:01	425425
BIGR_LO	6/30/2012 11:01	458852
BIGR_LO	6/30/2012 11:02	458852
BIGR_LO	6/30/2012 11:02	425425
BIGR_LO	6/30/2012 11:02	980400
BIGR_LO	6/30/2012 11:03	425425
BIGR_LO	6/30/2012 11:03	458852
BIGR_LO	6/30/2012 11:04	425425
BIGR_LO	6/30/2012 11:04	458852
BIGR_LO	6/30/2012 11:05	458852
BIGR_LO	6/30/2012 11:05	425425
BIGR_LO	6/30/2012 11:06	425425
BIGR_LO	6/30/2012 11:06	458852
BIGR_LO	6/30/2012 11:07	458852
BIGR_LO	6/30/2012 11:07	425425
BIGR_LO	6/30/2012 11:08	425425
BIGR_LO	6/30/2012 11:08	458852
BIGR_LO	6/30/2012 11:09	425425
BIGR_LO	6/30/2012 11:09	458852
BIGR_LO	6/30/2012 11:10	458852
BIGR_LO	6/30/2012 11:10	425425
BIGR_LO	6/30/2012 11:11	425425
BIGR_LO	6/30/2012 11:11	458852
BIGR_LO	6/30/2012 11:12	458852
BIGR_LO	6/30/2012 11:12	425425
BIGR_LO	6/30/2012 11:13	458852
BIGR_LO	6/30/2012 11:13	425425
BIGR_LO	6/30/2012 11:14	458852
BIGR_LO	6/30/2012 11:14	425425
BIGR_LO	6/30/2012 11:15	425425
BIGR_LO	6/30/2012 11:15	458852
BIGR_LO	6/30/2012 11:16	425425
BIGR_LO	6/30/2012 11:16	458852
BIGR_LO	6/30/2012 11:17	458852
BIGR_LO	6/30/2012 11:17	425425
BIGR_LO	6/30/2012 11:18	458852
BIGR_LO	6/30/2012 11:18	425425
BIGR_LO	6/30/2012 11:18	984382
BIGR_LO	6/30/2012 11:19	425425
BIGR_LO	6/30/2012 11:19	458852
BIGR_LO	6/30/2012 11:19	980400
BIGR_LO	6/30/2012 11:21	984382
BIGR_LO	6/30/2012 11:21	458852
BIGR_LO	6/30/2012 11:22	980400
BIGR_LO	6/30/2012 11:22	458852
BIGR_LO	6/30/2012 11:24	980400
BIGR_LO	6/30/2012 11:24	458852
BIGR_LO	6/30/2012 11:24	984382
BIGR_LO	6/30/2012 11:25	980400
BIGR_LO	6/30/2012 11:25	458852
BIGR_LO	6/30/2012 11:27	980400
BIGR_LO	6/30/2012 11:27	458852
BIGR_LO	6/30/2012 11:27	425425
BIGR_LO	6/30/2012 11:28	425425
BIGR_LO	6/30/2012 11:28	458852
BIGR_LO	6/30/2012 11:29	980400
BIGR_LO	6/30/2012 11:29	425425
BIGR_LO	6/30/2012 11:29	458852
BIGR_LO	6/30/2012 11:30	458852
BIGR_LO	6/30/2012 11:30	425425
BIGR_LO	6/30/2012 11:31	425425
BIGR_LO	6/30/2012 11:31	458852
BIGR_LO	6/30/2012 11:32	458852
BIGR_LO	6/30/2012 11:32	425425
BIGR_LO	6/30/2012 11:33	458852
BIGR_LO	6/30/2012 11:33	425425
BIGR_LO	6/30/2012 11:34	458852
BIGR_LO	6/30/2012 11:34	425425
BIGR_LO	6/30/2012 11:35	458852
BIGR_LO	6/30/2012 11:35	425425
BIGR_LO	6/30/2012 11:35	578503
BIGR_LO	6/30/2012 11:36	425425
BIGR_LO	6/30/2012 11:36	458852
BIGR_LO	6/30/2012 11:36	980400
BIGR_LO	6/30/2012 11:37	458852
BIGR_LO	6/30/2012 11:37	425425
BIGR_LO	6/30/2012 11:38	458852
BIGR_LO	6/30/2012 11:38	425425
BIGR_LO	6/30/2012 11:39	425425
BIGR_LO	6/30/2012 11:39	458852
BIGR_LO	6/30/2012 11:40	425425
BIGR_LO	6/30/2012 11:40	458852
BIGR_LO	6/30/2012 11:41	425425
BIGR_LO	6/30/2012 11:41	458852
BIGR_LO	6/30/2012 11:42	425425
BIGR_LO	6/30/2012 11:42	458852
BIGR_LO	6/30/2012 11:43	458852
BIGR_LO	6/30/2012 11:43	425425
BIGR_LO	6/30/2012 11:44	460065
BIGR_LO	6/30/2012 11:44	425425
BIGR_LO	6/30/2012 11:44	458852
BIGR_LO	6/30/2012 11:45	425425
BIGR_LO	6/30/2012 11:45	460065
BIGR_LO	6/30/2012 11:45	458852
BIGR_LO	6/30/2012 11:46	460065
BIGR_LO	6/30/2012 11:46	425425
BIGR_LO	6/30/2012 11:47	458852
BIGR_LO	6/30/2012 11:47	460065
BIGR_LO	6/30/2012 11:47	425425
BIGR_LO	6/30/2012 11:48	458852
BIGR_LO	6/30/2012 11:53	460065
BIGR_LO	6/30/2012 11:53	458852
BIGR_LO	6/30/2012 11:55	425425
BIGR_LO	6/30/2012 11:55	458852
BIGR_LO	6/30/2012 11:56	425425
BIGR_LO	6/30/2012 11:56	458852
BIGR_LO	6/30/2012 11:57	425425
BIGR_LO	6/30/2012 11:57	458852
BIGR_LO	6/30/2012 11:58	425425
BIGR_LO	6/30/2012 11:58	458852
BIGR_LO	6/30/2012 12:00	425425
BIGR_LO	6/30/2012 12:00	458852
BIGR_LO	6/30/2012 12:01	458852
BIGR_LO	6/30/2012 12:01	425425
BIGR_LO	6/30/2012 12:02	458852
BIGR_LO	6/30/2012 12:02	425425
BIGR_LO	6/30/2012 12:03	458852
BIGR_LO	6/30/2012 12:03	425425
BIGR_LO	6/30/2012 12:04	458852
BIGR_LO	6/30/2012 12:04	425425
BIGR_LO	6/30/2012 12:05	458852
BIGR_LO	6/30/2012 12:05	425425
BIGR_LO	6/30/2012 12:06	458852
BIGR_LO	6/30/2012 12:06	425425
BIGR_LO	6/30/2012 12:06	460065
BIGR_LO	6/30/2012 12:07	425425
BIGR_LO	6/30/2012 12:07	460065
BIGR_LO	6/30/2012 12:07	458852
BIGR_LO	6/30/2012 12:08	425425
BIGR_LO	6/30/2012 12:08	460065
BIGR_LO	6/30/2012 12:11	425425
BIGR_LO	6/30/2012 12:11	460065
BIGR_LO	6/30/2012 12:12	458852
BIGR_LO	6/30/2012 12:12	425425
BIGR_LO	6/30/2012 12:13	458852
BIGR_LO	6/30/2012 12:13	425425
BIGR_LO	6/30/2012 12:14	458852
BIGR_LO	6/30/2012 12:14	425425
BIGR_LO	6/30/2012 12:15	458852
BIGR_LO	6/30/2012 12:15	425425
BIGR_LO	6/30/2012 12:16	458852
BIGR_LO	6/30/2012 12:16	425425
BIGR_LO	6/30/2012 12:17	458852
BIGR_LO	6/30/2012 12:17	425425
BIGR_LO	6/30/2012 12:17	984382
BIGR_LO	6/30/2012 12:18	425425
BIGR_LO	6/30/2012 12:18	984382
BIGR_LO	6/30/2012 12:18	458852
BIGR_LO	6/30/2012 12:19	425425
BIGR_LO	6/30/2012 12:20	425425
BIGR_LO	6/30/2012 12:20	458852
BIGR_LO	6/30/2012 12:21	425425
BIGR_LO	6/30/2012 12:21	458852
BIGR_LO	6/30/2012 12:23	458852
BIGR_LO	6/30/2012 12:23	425425
BIGR_LO	6/30/2012 12:24	458852
BIGR_LO	6/30/2012 12:24	425425
BIGR_LO	6/30/2012 12:27	458852
BIGR_LO	6/30/2012 12:27	425425
BIGR_LO	6/30/2012 12:29	458852
BIGR_LO	6/30/2012 12:31	425425
BIGR_LO	6/30/2012 12:31	458852
BIGR_LO	6/30/2012 12:31	980400
BIGR_LO	6/30/2012 12:33	458852
BIGR_LO	6/30/2012 12:33	425425
BIGR_LO	6/30/2012 12:34	458852
BIGR_LO	6/30/2012 12:34	425425
BIGR_LO	6/30/2012 12:36	458852
BIGR_LO	6/30/2012 12:36	425425
BIGR_LO	6/30/2012 12:39	458852
BIGR_LO	6/30/2012 12:39	425425
BIGR_LO	6/30/2012 12:40	458852
BIGR_LO	6/30/2012 12:40	425425
BIGR_LO	6/30/2012 12:42	458852
BIGR_LO	6/30/2012 12:42	425425
BIGR_LO	6/30/2012 12:43	458852
BIGR_LO	6/30/2012 12:43	425425
BIGR_LO	6/30/2012 12:47	458852
BIGR_LO	6/30/2012 12:47	425425
BIGR_LO	6/30/2012 12:49	458852
BIGR_LO	6/30/2012 12:49	425425
BIGR_LO	6/30/2012 12:50	458852
BIGR_LO	6/30/2012 12:50	425425
BIGR_LO	6/30/2012 12:51	425425
BIGR_LO	6/30/2012 12:51	458852
BIGR_LO	6/30/2012 12:52	425425
BIGR_LO	6/30/2012 12:52	980400
BIGR_LO	6/30/2012 12:53	980400
BIGR_LO	6/30/2012 12:53	425425
BIGR_LO	6/30/2012 13:08	425425
BIGR_LO	6/30/2012 13:22	980400
BIGR_LO	6/30/2012 13:25	425425
BIGR_LO	6/30/2012 13:29	980400
BIGR_LO	6/30/2012 13:29	458852
BIGR_LO	6/30/2012 13:30	980400
BIGR_LO	6/30/2012 13:30	425425
BIGR_LO	6/30/2012 13:34	980400
BIGR_LO	6/30/2012 13:34	458852
BIGR_LO	6/30/2012 13:34	425425
BIGR_LO	6/30/2012 13:35	458852
BIGR_LO	6/30/2012 13:35	425425
BIGR_LO	6/30/2012 13:37	980400
BIGR_LO	6/30/2012 13:37	425425
BIGR_LO	6/30/2012 13:40	980400
BIGR_LO	6/30/2012 13:40	425425
BIGR_LO	6/30/2012 13:41	980400
BIGR_LO	6/30/2012 13:43	984382
BIGR_LO	6/30/2012 13:44	425425
BIGR_LO	6/30/2012 13:44	980400
BIGR_LO	6/30/2012 13:44	458852
BIGR_LO	6/30/2012 13:44	984382
BIGR_LO	6/30/2012 13:46	425425
BIGR_LO	6/30/2012 13:46	984382
BIGR_LO	6/30/2012 13:47	458852
BIGR_LO	6/30/2012 13:47	425425
BIGR_LO	6/30/2012 13:48	425425
BIGR_LO	6/30/2012 13:48	458852
BIGR_LO	6/30/2012 13:48	984382
BIGR_LO	6/30/2012 13:49	425425
BIGR_LO	6/30/2012 13:49	458852
BIGR_LO	6/30/2012 13:50	425425
BIGR_LO	6/30/2012 13:50	458852
BIGR_LO	6/30/2012 13:51	458852
BIGR_LO	6/30/2012 13:51	425425
BIGR_LO	6/30/2012 13:52	458852
BIGR_LO	6/30/2012 13:52	425425
BIGR_LO	6/30/2012 13:53	458852
BIGR_LO	6/30/2012 13:53	425425
BIGR_LO	6/30/2012 13:54	458852
BIGR_LO	6/30/2012 13:54	425425
BIGR_LO	6/30/2012 13:55	458852
BIGR_LO	6/30/2012 13:55	425425
BIGR_LO	6/30/2012 13:56	458852
BIGR_LO	6/30/2012 13:56	425425
BIGR_LO	6/30/2012 13:58	458852
BIGR_LO	6/30/2012 13:58	425425
BIGR_LO	6/30/2012 13:59	458852
BIGR_LO	6/30/2012 13:59	425425
BIGR_LO	6/30/2012 14:00	425425
BIGR_LO	6/30/2012 14:00	458852
BIGR_LO	6/30/2012 14:01	425425
BIGR_LO	6/30/2012 14:01	458852
BIGR_LO	6/30/2012 14:02	458852
BIGR_LO	6/30/2012 14:02	425425
BIGR_LO	6/30/2012 14:03	458852
BIGR_LO	6/30/2012 14:03	425425
BIGR_LO	6/30/2012 14:04	984382
BIGR_LO	6/30/2012 14:04	458852
BIGR_LO	6/30/2012 14:04	425425
BIGR_LO	6/30/2012 14:05	458852
BIGR_LO	6/30/2012 14:05	984382
BIGR_LO	6/30/2012 14:05	425425
BIGR_LO	6/30/2012 14:06	425425
[truncated: 132,136 more rows]
